# Supplementary material for: Trafficked Malayan pangolins contain viral pathogens of humans
Source: Nat Microbiol. 2022 Aug 2;7(8):1259–69. doi: 10.1038/s41564-022-01181-1 (PMC9352580; doi:10.1038/s41564-022-01181-1)
Supplement: Supplementary file 4 — Supplementary Tables 1–6. [file 41564_2022_1181_MOESM4_ESM.xlsx]

## Sheet: Supplementary Table 1
Supplementary Table 1. Basic information of each sample used for meta-transcriptome analyses
No.	Sample ID	Pooled tissues for constructing libraries	Sequencing platform	Number of reads (million)a	GenBank Accession No. of pangolin mitochondrionb	Length of assembled sequence of pangolin mitochondrion (bp)c
1	P014T	lung, liver, spleen, kidney, heart	MGISEQ-2000	153.2	ON045264	12736
2	P019T	lung, intestine, liver, spleen, kidney, muscle, heart	MGISEQ-2000	166.2	ON045288	9379
3	P020T	lung, intestine, liver, spleen, kidney, muscle, heart	MGISEQ-2000	237.4	ON045214	13733
4	P021T	lung, intestine, liver, spleen, kidney, muscle, heart	MGISEQ-2000	210.2	ON045276	8581
5	P022T	intestine, liver, spleen, kidney, muscle, heart	MGISEQ-2000	192.6	ON045297	9054
6	P023T	lung, intestine, liver, spleen, kidney	MGISEQ-2000	148.6	ON045280	8266
7	P025T	lung, intestine, liver, spleen, kidney, muscle, heart	MGISEQ-2000	158.2	ON045189	15254
8	P026T	lung, intestine, liver, spleen, kidney, muscle, heart	MGISEQ-2000	124.8	ON045197	14744
9	P027T	lung, intestine, liver, spleen, kidney, muscle, heart	MGISEQ-2000	134.6	ON045202	14475
10	P028T	lung, intestine, liver, spleen, kidney, muscle, heart	MGISEQ-2000	105.4	ON045207	15099
11	P029T	lung, intestine, liver, spleen, kidney, muscle, heart	MGISEQ-2000	128.8	ON045277	8567
12	P030T	lung, intestine, liver, spleen, kidney, muscle, heart	MGISEQ-2000	223.8	ON045275	8556
13	P031T	lung, intestine	MGISEQ-2000	167.4	ON045313	2186
14	P032T	lung, intestine	MGISEQ-2000	145.2	ON045160	15371
15	P033T	lung, intestine	MGISEQ-2000	138.4	ON045200	1561
16	P034T	lung, intestine	MGISEQ-2000	185.8	ON045167	2950
17	P035T	lung, intestine	MGISEQ-2000	163.6	ON045154	3698
18	P036T	lung, intestine	MGISEQ-2000	190.8	ON045165	3543
19	P038T	lung, intestine	MGISEQ-2000	150.2	ON045269	1108
20	P040T	lung, intestine	MGISEQ-2000	148.8	ON045166	15484
21	P041T	lung, intestine	MGISEQ-2000	108	ON045278	4493
22	P042T	lung, intestine	MGISEQ-2000	1.4	ON045201	889
23	P043T	lung, intestine	MGISEQ-2000	33.6	ON045204	913
24	P044T	lung, intestine	MGISEQ-2000	16.8	ON045271	933
25	P045T	lung, intestine	MGISEQ-2000	23.6	ON045212	968
26	P047T	lung, intestine	MGISEQ-2000	53.6	ON045270	1093
27	P048T	intestine	MGISEQ-2000	124.6	ON045203	951
28	P051T	lung, intestine, liver, spleen, kidney, muscle, heart	MGISEQ-2000	190.4	ON045295	8074
29	P097T	lung, heart, liver, spleen, kidney, intestine, muscle	Illumina NovaSeq 6000	133.4	ON045296	7997
30	P098T	lung, heart, liver, spleen, kidney, intestine	Illumina NovaSeq 6000	113.8	ON045223	8658
31	P101T	lung, heart, liver, spleen, kidney, intestine	Illumina NovaSeq 6000	123.2	ON045231	13507
32	P102T	lung, heart, liver, spleen, kidney, intestine, muscle	Illumina NovaSeq 6000	1.8	ON045155	11013
33	P104T	lung, heart, liver, spleen, kidney, intestine, muscle	Illumina NovaSeq 6000	163.8	ON045312	4616
34	P105T	lung, heart, liver, spleen, kidney, intestine, muscle	Illumina NovaSeq 6000	128.6	ON045225	13404
35	P108T	lung, heart, liver, spleen, kidney, intestine, muscle	Illumina NovaSeq 6000	134.6	ON045307	6850
36	P110T	lung, heart, liver, spleen, kidney, intestine, muscle	Illumina NovaSeq 6000	147.4	ON045279	9515
37	P111T	lung, heart, liver, spleen, kidney, intestine, muscle	Illumina NovaSeq 6000	1.8	ON045185	16323
38	P114T	lung, heart, liver, spleen, kidney, intestine	Illumina NovaSeq 6000	124.4	ON045227	13424
39	P115T	lung, heart, liver, spleen, kidney, intestine	Illumina NovaSeq 6000	136.4	ON045228	13429
40	P117T	lung, heart, liver, spleen, kidney, intestine, muscle	Illumina NovaSeq 6000	132	ON045226	13411
41	P119T	lung, heart, liver, spleen, kidney, intestine, muscle	Illumina NovaSeq 6000	142.4	ON045311	5633
42	P120T	lung, heart, liver, spleen, kidney, intestine, muscle	Illumina NovaSeq 6000	123.4	ON045218	4976
43	P121T	lung, heart, liver, spleen, kidney, intestine	Illumina NovaSeq 6000	125.4	ON045222	5352
44	P122T	lung, heart, liver, spleen, kidney, intestine	Illumina NovaSeq 6000	122	ON045232	13663
45	P123T	lung, heart, liver, spleen, kidney, intestine, muscle	Illumina NovaSeq 6000	147.2	ON045253	14424
46	P124T	lung, heart, liver, spleen, kidney, intestine, muscle	Illumina NovaSeq 6000	139.4	ON045182	15425
47	P125T	lung, heart, liver, spleen, kidney, intestine, muscle	Illumina NovaSeq 6000	135	ON045233	14485
48	P127T	lung, heart, liver, spleen, kidney, intestine, muscle	Illumina NovaSeq 6000	148.8	ON045273	9103
49	P128T	lung, heart, liver, spleen, kidney, intestine	Illumina NovaSeq 6000	148	ON045177	7297
50	P129T	lung, heart, liver, spleen, kidney, intestine, muscle	Illumina NovaSeq 6000	158.6	ON045261	12933
51	P130T	lung, heart, liver, spleen, kidney, intestine, muscle	Illumina NovaSeq 6000	172.8	ON045206	15130
52	P131T	lung, heart, liver, spleen, kidney, intestine, muscle	Illumina NovaSeq 6000	142.6	ON045291	8247
53	P132T	lung, heart, liver, spleen, kidney, intestine, muscle	Illumina NovaSeq 6000	127.4	ON045220	13508
54	P133T	lung, heart, liver, spleen, kidney, intestine, muscle	Illumina NovaSeq 6000	133.2	ON045306	7180
55	P134T	lung, heart, liver, spleen, kidney, intestine, muscle	Illumina NovaSeq 6000	125	ON045299	7754
56	P135T	lung, heart, liver, spleen, kidney, intestine, muscle	Illumina NovaSeq 6000	136.4	ON045254	13572
57	P137T	lung, heart, liver, spleen, kidney, intestine, muscle	Illumina NovaSeq 6000	133.4	ON045259	4697
58	P138T	lung, heart, liver, spleen, kidney, intestine, muscle	Illumina NovaSeq 6000	118.6	ON045241	13423
59	P139T	lung, heart, liver, spleen, kidney, intestine, muscle	Illumina NovaSeq 6000	139.2	ON045242	13423
60	P140T	lung, heart, liver, spleen, kidney, intestine, muscle	Illumina NovaSeq 6000	121.4	ON045292	8181
61	P141T	lung, heart, liver, spleen, kidney, intestine, muscle	Illumina NovaSeq 6000	132.2	ON045255	14331
62	P142T	lung, heart, liver, spleen, kidney, intestine, muscle	Illumina NovaSeq 6000	128.4	ON045301	7541
63	P143T	lung, heart, liver, spleen, kidney, intestine, muscle	Illumina NovaSeq 6000	143	ON045289	8441
64	P144T	lung, heart, liver, spleen, kidney, intestine, muscle	Illumina NovaSeq 6000	143.2	ON045256	10977
65	P146T	lung, heart, liver, spleen, kidney, intestine, muscle	Illumina NovaSeq 6000	112.4	ON045251	9017
66	P147T	lung, heart, liver, spleen, kidney, intestine, muscle	Illumina NovaSeq 6000	103	ON045246	13463
67	P148T	lung, heart, liver, spleen, kidney, intestine, muscle	Illumina NovaSeq 6000	107	ON045161	15523
68	P149T	lung, heart, liver, spleen, kidney, intestine, muscle	Illumina NovaSeq 6000	129.8	ON045192	15102
69	P150T	lung, heart, liver, spleen, kidney, intestine, muscle	Illumina NovaSeq 6000	144.4	ON045216	14525
70	P151T	lung, heart, liver, spleen, kidney, intestine, muscle	Illumina NovaSeq 6000	132.6	ON045303	7616
71	P152T	lung, heart, liver, spleen, kidney, intestine	Illumina NovaSeq 6000	108.4	ON045283	8510
72	P154T	lung, heart, liver, spleen, kidney, intestine, muscle	Illumina NovaSeq 6000	102.6	ON045188	16264
73	P155T	lung, heart, liver, spleen, kidney, intestine, muscle	Illumina NovaSeq 6000	100.4	ON045240	13415
74	P156T	lung, heart, liver, spleen, kidney, intestine, muscle	Illumina NovaSeq 6000	111	ON045184	16173
75	P157T	lung, heart, liver, spleen, kidney, intestine, muscle	Illumina NovaSeq 6000	112.2	ON045198	14742
76	P158T	heart, liver, spleen, kidney, muscle	Illumina NovaSeq 6000	150.8	ON045308	7585
77	P159T	lung, heart, liver, spleen, kidney, intestine, muscle	Illumina NovaSeq 6000	124	ON045293	7410
78	P160T	lung, heart, liver, spleen, kidney, intestine	Illumina NovaSeq 6000	123.2	ON045238	11576
79	P161T	lung, heart, liver, spleen, kidney, intestine, muscle	Illumina NovaSeq 6000	143.8	ON045302	7557
80	P162T	lung, heart, liver, spleen, kidney, intestine, muscle	Illumina NovaSeq 6000	114	ON045309	4862
81	P164T	lung, heart, liver, spleen, kidney, intestine	Illumina NovaSeq 6000	103.4	ON045258	12988
82	P165T	lung, heart, liver, spleen, kidney, intestine, muscle	Illumina NovaSeq 6000	136.4	ON045260	8909
83	P166T	lung, heart, liver, spleen, kidney, intestine, muscle	Illumina NovaSeq 6000	131.4	ON045262	12507
84	P167T	lung, heart, liver, spleen, kidney, intestine, muscle	Illumina NovaSeq 6000	119.8	ON045247	14478
85	P168T	lung, heart, liver, spleen, kidney, intestine	Illumina NovaSeq 6000	113.8	ON045191	7523
86	P169T	lung, heart, liver, spleen, kidney, intestine	Illumina NovaSeq 6000	132.6	ON045234	8467
87	P170T	lung, heart, liver, spleen, kidney, intestine, muscle	Illumina NovaSeq 6000	113.2	ON045285	9490
88	P171T	lung, heart, liver, spleen, kidney, intestine, muscle	Illumina NovaSeq 6000	130.4	ON045236	11181
89	P172T	lung, heart, liver, spleen, kidney, intestine	Illumina NovaSeq 6000	0.2	ON045263	12220
90	P173T	lung, heart, liver, spleen, kidney, intestine	Illumina NovaSeq 6000	129.2	ON045186	15236
91	P174T	lung, heart, liver, spleen, kidney, intestine, muscle	Illumina NovaSeq 6000	165.4	ON045314	4437
92	P175T	lung, heart, liver, spleen, kidney, intestine, muscle	Illumina NovaSeq 6000	171.6	ON045248	14476
93	P176T	lung, heart, liver, spleen, kidney, intestine, muscle	Illumina NovaSeq 6000	157	ON045287	9489
94	P177T	lung, heart, liver, spleen, kidney, intestine, muscle	Illumina NovaSeq 6000	154.8	ON045282	9510
95	P178T	lung, heart, liver, spleen, kidney, intestine	Illumina NovaSeq 6000	113.8	ON045230	13491
96	P179T	lung, heart, liver, spleen, kidney, intestine, muscle	Illumina NovaSeq 6000	124	ON045187	15295
97	P180T	lung, heart, liver, spleen, kidney, intestine, muscle	Illumina NovaSeq 6000	119.2	ON045174	14603
98	P181T	lung, heart, liver, spleen, kidney, intestine, muscle	Illumina NovaSeq 6000	113.4	ON045239	13377
99	P182T	lung, heart, liver, spleen, kidney, intestine, muscle	Illumina NovaSeq 6000	113.6	ON045245	13422
100	P183T	lung, heart, liver, spleen, kidney, intestine, muscle	Illumina NovaSeq 6000	98.4	ON045215	14522
101	P184T	lung, heart, liver, spleen, kidney, intestine, muscle	Illumina NovaSeq 6000	108	ON045205	12424
102	P185T	lung, heart, liver, spleen, kidney, intestine	Illumina NovaSeq 6000	105.4	ON045290	8170
103	P186T	lung, heart, liver, spleen, kidney, intestine, muscle	Illumina NovaSeq 6000	184.2	ON045173	9422
104	P187T	lung, heart, liver, spleen, kidney, intestine, muscle	Illumina NovaSeq 6000	194.8	ON045266	10967
105	P188T	lung, heart, liver, spleen, kidney, intestine, muscle	Illumina NovaSeq 6000	91.2	ON045170	10223
106	P189T	lung, heart, liver, spleen, kidney, intestine, muscle	Illumina NovaSeq 6000	106.6	ON045208	15098
107	P190T	lung, heart, liver, spleen, kidney, intestine, muscle	Illumina NovaSeq 6000	69.4	ON045183	16439
108	P191T	lung, heart, liver, spleen, kidney, intestine, muscle	Illumina NovaSeq 6000	49	ON045213	14870
109	P192T	lung, heart, liver, spleen, kidney, intestine, muscle	Illumina NovaSeq 6000	101	ON045210	9818
110	P193T	lung, heart, liver, spleen, kidney, intestine, muscle	Illumina NovaSeq 6000	98.2	ON045250	14477
111	P194T	lung, heart, liver, spleen, kidney, intestine, muscle	Illumina NovaSeq 6000	112.4	ON045235	10649
112	P195T	lung, heart, liver, spleen, kidney, intestine, muscle	Illumina NovaSeq 6000	112	ON045162	15567
113	P196T	lung, heart, liver, spleen, kidney, intestine, muscle	Illumina NovaSeq 6000	108	ON045180	15384
114	P197T	lung, heart, liver, spleen, kidney, intestine, muscle	Illumina NovaSeq 6000	0.2	ON045159	13665
115	P198T	lung, heart, liver, spleen, kidney, intestine, muscle	Illumina NovaSeq 6000	0.2	ON045163	15565
116	P199T	lung, heart, liver, spleen, kidney, intestine, muscle	Illumina NovaSeq 6000	96.2	ON045298	7883
117	P200T	lung, heart, liver, spleen, kidney, intestine, muscle	Illumina NovaSeq 6000	108	ON045243	13422
118	P202T	lung, heart, liver, spleen, kidney, intestine, muscle	Illumina NovaSeq 6000	95.2	ON045209	13639
119	P203T	lung, heart, liver, spleen, kidney, intestine, muscle	Illumina NovaSeq 6000	118.2	ON045272	7817
120	P204T	lung, heart, liver, spleen, kidney, intestine, muscle	Illumina NovaSeq 6000	130.6	ON045221	13457
121	P206T	lung, heart, liver, spleen, kidney, intestine, muscle	Illumina NovaSeq 6000	111.2	ON045224	12425
122	P207T	lung, heart, liver, spleen, kidney, intestine, muscle	Illumina NovaSeq 6000	92.2	ON045310	7239
123	P208T	lung, heart, liver, spleen, kidney, intestine, muscle	Illumina NovaSeq 6000	120.6	ON045274	9100
124	P209T	lung, heart, liver, spleen, kidney, intestine, muscle	Illumina NovaSeq 6000	99.2	ON045181	15426
125	P210T	lung, heart, liver, spleen, kidney, intestine, muscle	Illumina NovaSeq 6000	105.4	ON045164	16504
126	P211T	lung, heart, liver, spleen, kidney, intestine, muscle	Illumina NovaSeq 6000	111.2	ON045211	13874
127	P212T	lung, heart, liver, spleen, kidney, intestine, muscle	Illumina NovaSeq 6000	146.4	ON045158	13561
128	P213T	lung, heart, liver, spleen, kidney, intestine, muscle	Illumina NovaSeq 6000	129.8	ON045178	11764
129	P214T	lung, heart, liver, spleen, kidney, intestine, muscle	Illumina NovaSeq 6000	127.2	ON045229	13434
130	P215T	lung, heart, liver, spleen, kidney, intestine, muscle	Illumina NovaSeq 6000	124	ON045168	15404
131	P216T	lung, heart, liver, spleen, kidney, intestine, muscle	Illumina NovaSeq 6000	137.6	ON045169	15436
132	P217T	lung, heart, liver, spleen, kidney, intestine, muscle	Illumina NovaSeq 6000	147.8	ON045300	7614
133	P218T	lung, heart, liver, spleen, kidney, intestine, muscle	Illumina NovaSeq 6000	126.6	ON045176	15426
134	P219T	lung, heart, liver, spleen, kidney, intestine, muscle	Illumina NovaSeq 6000	80	ON045294	7967
135	P220T	lung, heart, liver, spleen, kidney, intestine, muscle	Illumina NovaSeq 6000	53.8	ON045156	11358
136	P221T	lung, heart, liver, spleen, kidney, intestine, muscle	Illumina NovaSeq 6000	85.8	ON045281	8416
137	P222T	lung, heart, liver	Illumina NovaSeq 6000	68.6	ON045249	14476
138	P223T	lung, heart, liver, spleen, kidney, intestine, muscle	Illumina NovaSeq 6000	76.4	ON045244	13422
139	P224T	lung, heart, liver, spleen, kidney, intestine, muscle	Illumina NovaSeq 6000	106.8	ON045237	11572
140	P226T	lung, heart, liver, spleen, kidney, intestine, muscle	Illumina NovaSeq 6000	109.6	ON045219	14509
141	P227T	lung, heart, liver, spleen, kidney, intestine, muscle	Illumina NovaSeq 6000	137.4	ON045199	15728
142	P229T	lung, heart, liver, spleen, kidney, intestine, muscle	Illumina NovaSeq 6000	115.6	ON045190	16189
143	P230T	lung, heart, liver, spleen, kidney, intestine, muscle	Illumina NovaSeq 6000	88	ON045193	16112
144	P232T	lung	Illumina NovaSeq 6000	88.6	ON045157	11947
145	P233T	lung	Illumina NovaSeq 6000	108	ON045268	11428
146	P234T	lung	Illumina NovaSeq 6000	126.8	ON045175	15426
147	P235T	lung, heart, liver, spleen, kidney, intestine, muscle	Illumina NovaSeq 6000	135.2	ON045267	10877
148	P236T	lung, heart, liver, spleen, kidney, intestine, muscle	Illumina NovaSeq 6000	104	ON045252	14426
149	P237T	lung, heart, liver, spleen, kidney, intestine, muscle	Illumina NovaSeq 6000	167.4	ON045284	9497
150	P238T	lung, heart, liver, spleen, kidney, intestine, muscle	Illumina NovaSeq 6000	87.2	ON045179	15335
151	P239T	lung, heart, liver, spleen, kidney, intestine, muscle	Illumina NovaSeq 6000	112.6	ON045286	9490
152	P240T	lung, heart, liver, spleen, kidney, intestine, muscle	Illumina NovaSeq 6000	105.4	ON045195	15043
153	P241T	lung, heart, liver, spleen, kidney, intestine, muscle	Illumina NovaSeq 6000	95.2	ON045172	15336
154	P242T	lung, heart, liver, spleen, kidney, intestine, muscle	Illumina NovaSeq 6000	100.2	ON045305	7405
155	P243T	lung, heart, liver, spleen, kidney, intestine, muscle	Illumina NovaSeq 6000	78	ON045194	7438
156	P244T	lung, heart, liver, spleen, kidney, intestine, muscle	Illumina NovaSeq 6000	83.4	ON045196	15885
157	P245T	lung, heart, liver, spleen, kidney, intestine, muscle	Illumina NovaSeq 6000	87.8	ON045217	13516
158	P246T	lung, heart, liver, spleen, kidney, intestine, muscle	Illumina NovaSeq 6000	87.6	ON045171	15434
159	P247T	lung, heart, liver, spleen, kidney, intestine, muscle	Illumina NovaSeq 6000	109.8	ON045257	9500
160	P249T	lung, intestine	MGISEQ-2000	157.4	ON045265	5916
161	P251T	lung, heart, liver, spleen, kidney, intestine, muscle	Illumina NovaSeq 6000	238.4	ON045304	8558
a, Number of reads (million) after quality control
b, GenBank accession number of mitochondrion sequence from each pangolin
c, The length of mitochondrion sequence obtained from each pangolin

## Sheet: Supplementary Table 2
Supplementary Table 2. Viral sequences deposited in GenBank
Sample ID	Virus sequence name	Length (bp)	Number of reads mapped on the sequence	GenBank Accession No.	Complete or partial genomea
P196T	Lishui pangolin virus/P196T segment 1/pangolin/2018	1032	46	ON059801	Partial
P220T	Pangolin chaphamaparvovirus BIME1/P220T/pangolin/2018	4132	1734	ON024116	Complete
P230T	Pangolin chaphamaparvovirus BIME1/P230T/pangolin/2018	4132	2889	ON024117	Complete
P122T	Pangolin copiparvovirus BIME1/P122T/pangolin/2018	1080	203	ON059829	Partial
P171T	Pangolin copiparvovirus BIME1/P171T/pangolin/2018	5361	4324	ON059823	Complete
P180T	Pangolin copiparvovirus BIME1/P180T/pangolin/2018	1363	107	ON059831	Partial
P191T	Pangolin copiparvovirus BIME1/P191T-1/pangolin/2018	1860	229	ON059832	Partial
P191T	Pangolin copiparvovirus BIME1/P191T-2/pangolin/2018	1245	111	ON059833	Partial
P206T	Pangolin copiparvovirus BIME1/P206T/pangolin/2018	5343	678	ON059824	Complete
P214T	Pangolin copiparvovirus BIME1/P214T/pangolin/2018	3552	638	ON059834	Partial
P223T	Pangolin copiparvovirus BIME1/P223T/pangolin/2018	1959	193	ON059830	Partial
P139T	Pangolin copiparvovirus BIME2/P139T/pangolin/2018	2263	130	ON059835	Partial
P182T	Pangolin copiparvovirus BIME2/P182T/pangolin/2018	3267	280	ON059837	Partial
P183T	Pangolin copiparvovirus BIME2/P183T/pangolin/2018	1616	145	ON059836	Partial
P187T	Pangolin copiparvovirus BIME2/P187T/pangolin/2018	5348	3084	ON059825	Complete
P192T	Pangolin copiparvovirus BIME2/P192T/pangolin/2018	5282	3109	ON059826	Complete
P220T	Pangolin copiparvovirus BIME2/P220T/pangolin/2018	5374	914	ON059827	Complete
P229T	Pangolin copiparvovirus BIME2/P229T/pangolin/2018	5367	1219	ON059828	Complete
P251T	Pangolin coronavirus HKU4/P251T/pangolin/2018	30344	409658	OM009282	Complete
P031T	Pangolin hunnivirus BIME1/P031T/pangolin/2018	7146	8172	ON024072	Complete
P032T	Pangolin hunnivirus BIME1/P032T/pangolin/2018	7144	5513	ON024073	Complete
P025T	Pangolin hunnivirus BIME2/P025T/pangolin/2018	2696	177	ON059820	Partial
P035T	Pangolin hunnivirus BIME2/P035T/pangolin/2018	7231	11968	ON024074	Complete
P044T	Pangolin hunnivirus BIME2/P044T/pangolin/2018	7231	287456	ON024075	Complete
P041T	Pangolin hunnivirus BIME3/P041T/pangolin/2018	1159	237	ON059821	Partial
P022T	Pangolin hunnivirus BIME4/P022T/pangolin/2018	7050	1159	ON024076	Complete
P236T	Pangolin hunnivirus BIME4/P236T/pangolin/2019	6104	754	ON059822	Partial
P031T	Pangolin hunnivirus BIME5/P031T/pangolin/2018	7093	10813	ON024077	Complete
P032T	Pangolin hunnivirus BIME5/P032T/pangolin/2018	7092	7571	ON024078	Complete
P152T	Pangolin orthonairovirus BIME1/P152T segment L/pangolin/2018	12158	4897	ON024087	Complete
P152T	Pangolin orthonairovirus BIME1/P152T segment M/pangolin/2018	4098	1188	ON024088	Complete
P152T	Pangolin orthonairovirus BIME1/P152T segment S/pangolin/2018	1618	1232	ON024089	Complete
P026T	Pangolin orthopneumovirus BIME1/P026T/pangolin/2018	1929	395	OM037454	Partial
P022T	Pangolin orthoreovirus/P022T segment L1/pangolin/2018	3806	71	ON059908	Nearly complete
P022T	Pangolin orthoreovirus/P022T segment L2/pangolin/2018	3804	75	ON166559	Partial
P022T	Pangolin orthoreovirus/P022T segment M2/pangolin/2018	1963	66	ON166560	Partial
P022T	Pangolin orthoreovirus/P022T segment M3/pangolin/2018	2181	189	ON166561	Nearly complete
P022T	Pangolin orthoreovirus/P022T segment S2/pangolin/2018	1220	52	ON166562	Nearly complete
P022T	Pangolin orthoreovirus/P022T segment S3/pangolin/2018	1167	68	ON166563	Nearly complete
P022T	Pangolin orthoreovirus/P022T segment S4/pangolin/2018	1173	80	ON059909	Complete
P019T	Pangolin pestivirus BIME1/P019T/pangolin/2018	12469	161326	ON024090	Complete
P143T	Pangolin pestivirus BIME1/P143T/pangolin/2018	12132	8905	ON024091	Complete
P182T	Pangolin pestivirus BIME1/P182T/pangolin/2018	11906	1007	ON059802	Nearly complete
P186T	Pangolin pestivirus BIME1/P186T/pangolin/2018	12080	3840	ON024092	Complete
P202T	Pangolin pestivirus BIME1/P202T/pangolin/2018	12243	2994	ON024093	Complete
P218T	Pangolin pestivirus BIME1/P218T/pangolin/2018	12440	3102	ON024094	Complete
P229T	Pangolin pestivirus BIME1/P229T/pangolin/2018	12342	8820	ON024095	Complete
P022T	Pangolin pestivirus BIME2/P022T/pangolin/2018	12468	292902	ON024096	Complete
P019T	Pangolin pestivirus BIME3/P019T/pangolin/2018	12482	152855	ON024097	Complete
P110T	Pangolin pestivirus BIME3/P110T/pangolin/2018	11170	1132	ON059803	Nearly complete
P115T	Pangolin pestivirus BIME3/P115T/pangolin/2018	12102	3369	ON024098	Complete
P121T	Pangolin pestivirus BIME3/P121T/pangolin/2018	11478	1430	ON059804	Nearly complete
P142T	Pangolin pestivirus BIME3/P142T/pangolin/2018	11722	3182	ON059805	Nearly complete
P035T	Pangolin pestivirus BIME4/P035T/pangolin/2018	12504	73033	ON024099	Complete
P131T	Pangolin pestivirus BIME5/P131T/pangolin/2018	12147	3305	ON024100	Complete
P141T	Pangolin pestivirus BIME5/P141T/pangolin/2018	12485	13848	ON024101	Complete
P141T	Pangolin pestivirus BIME6/P141T/pangolin/2018	12367	1713	ON024102	Complete
P226T	Pangolin pestivirus BIME6/P226T/pangolin/2018	12082	1116	ON024103	Complete
P022T	Pangolin pestivirus BIME7/P022T/pangolin/2018	12510	486566	ON024104	Complete
P023T	Pangolin pestivirus BIME7/P023T/pangolin/2018	12457	11367	ON024105	Complete
P027T	Pangolin pestivirus BIME7/P027T/pangolin/2018	12443	22202	ON024106	Complete
P179T	Pangolin pestivirus BIME8/P179T/pangolin/2018	11973	3487	ON059806	Nearly complete
P014T	Pangolin pestivirus BIME9/P014T/pangolin/2018	12468	340060	ON024115	Complete
P022T	Pangolin pestivirus BIME9/P022T/pangolin/2018	12329	2583	ON024107	Complete
P025T	Pangolin pestivirus BIME9/P025T/pangolin/2018	12394	45953	ON024108	Complete
P030T	Pangolin pestivirus BIME9/P030T/pangolin/2018	12481	57255	ON024109	Complete
P101T	Pangolin pestivirus BIME9/P101T/pangolin/2018	11035	10106	ON059807	Nearly complete
P105T	Pangolin pestivirus BIME9/P105T/pangolin/2018	10558	5481	ON059808	Partial
P151T	Pangolin pestivirus BIME9/P151T/pangolin/2018	11972	2130	ON024110	Complete
P168T	Pangolin pestivirus BIME9/P168T/pangolin/2018	12116	6330	ON024111	Complete
P170T	Pangolin pestivirus BIME9/P170T/pangolin/2018	10575	870	ON059809	Nearly complete
P177T	Pangolin pestivirus BIME9/P177T/pangolin/2018	12093	13591	ON024112	Complete
P180T	Pangolin pestivirus BIME9/P180T/pangolin/2018	2173	145	ON059810	Partial
P188T	Pangolin pestivirus BIME9/P188T/pangolin/2018	11949	2000	ON059811	Nearly complete
P191T	Pangolin pestivirus BIME9/P191T/pangolin/2018	12080	2307	ON024113	Complete
P195T	Pangolin pestivirus BIME9/P195T/pangolin/2018	12111	2724	ON024114	Complete
P196T	Pangolin pestivirus BIME9/P196T/pangolin/2018	11909	2121	ON059812	Nearly complete
P212T	Pangolin pestivirus BIME9/P212T/pangolin/2018	11912	2063	ON059813	Nearly complete
P214T	Pangolin pestivirus BIME9/P214T/pangolin/2018	11694	2587	ON059814	Nearly complete
P232T	Pangolin pestivirus BIME9/P232T/pangolin/2018	10594	4608	ON059815	Nearly complete
P014T	Pangolin phlebovirus BIME1/P014T segment L/pangolin/2018	6426	14730	ON024081	Complete
P014T	Pangolin phlebovirus BIME1/P014T segment M/pangolin/2018	3320	4713	ON024083	Complete
P014T	Pangolin phlebovirus BIME1/P014T segment S/pangolin/2018	1911	7204	ON024085	Complete
P051T	Pangolin phlebovirus BIME1/P051T segment L/pangolin/2018	6429	8045	ON024082	Complete
P051T	Pangolin phlebovirus BIME1/P051T segment M/pangolin/2018	3319	5085	ON024084	Complete
P051T	Pangolin phlebovirus BIME1/P051T segment S/pangolin/2018	1905	4872	ON024086	Complete
P051T	Pangolin protoparvovirus/P051T/pangolin/2018	4723	2782	ON024140	Complete
P108T	Pangolin protoparvovirus/P108T/pangolin/2018	5086	59969	ON024134	Complete
P110T	Pangolin protoparvovirus/P110T/pangolin/2018	4843	23583	ON024135	Complete
P125T	Pangolin protoparvovirus/P125T/pangolin/2018	4937	21387	ON024136	Complete
P146T	Pangolin protoparvovirus/P146T/pangolin/2018	4941	61728	ON024137	Complete
P151T	Pangolin protoparvovirus/P151T/pangolin/2018	4983	59903	ON024138	Complete
P160T	Pangolin protoparvovirus/P160T/pangolin/2018	4923	43908	ON024139	Complete
P170T	Pangolin protoparvovirus/P170T/pangolin/2018	5024	37456	ON024118	Complete
P179T	Pangolin protoparvovirus/P179T/pangolin/2018	5058	256878	ON024119	Complete
P186T	Pangolin protoparvovirus/P186T/pangolin/2018	5112	13523	ON024120	Complete
P191T	Pangolin protoparvovirus/P191T/pangolin/2018	4843	3481	ON024121	Complete
P193T	Pangolin protoparvovirus/P193T/pangolin/2018	5029	22501	ON024122	Complete
P213T	Pangolin protoparvovirus/P213T/pangolin/2018	4998	4760	ON024123	Complete
P214T	Pangolin protoparvovirus/P214T/pangolin/2018	4790	68367	ON024124	Complete
P215T	Pangolin protoparvovirus/P215T/pangolin/2018	5022	4007	ON024125	Complete
P216T	Pangolin protoparvovirus/P216T/pangolin/2018	5070	609	ON024126	Complete
P221T	Pangolin protoparvovirus/P221T/pangolin/2018	5012	371	ON024127	Complete
P224T	Pangolin protoparvovirus/P224T/pangolin/2018	4843	26652	ON024128	Complete
P227T	Pangolin protoparvovirus/P227T/pangolin/2018	4876	44274	ON024129	Complete
P229T	Pangolin protoparvovirus/P229T/pangolin/2018	5010	237648	ON024130	Complete
P230T	Pangolin protoparvovirus/P230T/pangolin/2018	4895	77767	ON024131	Complete
P234T	Pangolin protoparvovirus/P234T/pangolin/2018	4998	26925	ON024132	Complete
P251T	Pangolin protoparvovirus/P251T/pangolin/2018	4950	60313	ON024133	Complete
P021T	Pangolin respiratory syncytial virus A/P021T/pangolin/2018	15258	64340	OM009284	Complete
P027T	Pangolin respiratory syncytial virus A/P027T/pangolin/2018	15245	15498	OM009283	Complete
P021T	Pangolin respirovirus/P021T/pangolin/2018	15414	797692	ON059816	Complete
P030T	Pangolin respirovirus/P030T/pangolin/2018	15364	15614	ON059817	Complete
P040T	Pangolin respirovirus/P040T/pangolin/2018	15369	337720	ON059818	Complete
P045T	Pangolin respirovirus/P045T/pangolin/2018	15370	3175539	ON059819	Complete
P226T	Pangolin shanbavirus BIME1/P226T/pangolin/2018	6902	2405	ON024079	Complete
P251T	Pangolin shanbavirus BIME1/P251T/pangolin/2018	6996	8078	ON024080	Complete
P022T	Rotavirus A/P022T segment 1/pangolin/2018	3277	49477	ON059856	Complete
P022T	Rotavirus A/P022T segment 10/pangolin/2018	717	297	ON059896	Complete
P022T	Rotavirus A/P022T segment 11/pangolin/2018	640	197	ON059901	Complete
P022T	Rotavirus A/P022T segment 2/pangolin/2018	2731	12021	ON059860	Complete
P022T	Rotavirus A/P022T segment 3/pangolin/2018	2545	40375	ON059863	Complete
P022T	Rotavirus A/P022T segment 4/pangolin/2018	2337	1446	ON059846	Nearly complete
P022T	Rotavirus A/P022T segment 5/pangolin/2018	1493	14775	ON059851	Nearly complete
P022T	Rotavirus A/P022T segment 6/pangolin/2018	1325	1126	ON059873	Complete
P022T	Rotavirus A/P022T segment 7/pangolin/2018	1065	8118	ON059879	Complete
P022T	Rotavirus A/P022T segment 8/pangolin/2018	1047	1162	ON059884	Complete
P022T	Rotavirus A/P022T segment 9/pangolin/2018	1043	10540	ON059890	Complete
P027T	Rotavirus A/P027T segment 1/pangolin/2018	3267	3329	ON059857	Complete
P027T	Rotavirus A/P027T segment 10/pangolin/2018	714	52	ON059897	Complete
P027T	Rotavirus A/P027T segment 11/pangolin/2018	631	37	ON059902	Complete
P027T	Rotavirus A/P027T segment 2/pangolin/2018	2695	1022	ON059861	Complete
P027T	Rotavirus A/P027T segment 3/pangolin/2018	2561	2804	ON059864	Complete
P027T	Rotavirus A/P027T segment 4/pangolin/2018	2322	410	ON059847	Nearly complete
P027T	Rotavirus A/P027T segment 5/pangolin/2018	1526	1191	ON059868	Complete
P027T	Rotavirus A/P027T segment 6/pangolin/2018	1265	204	ON059874	Complete
P027T	Rotavirus A/P027T segment 7/pangolin/2018	1052	328	ON059880	Complete
P027T	Rotavirus A/P027T segment 8/pangolin/2018	1039	136	ON059885	Complete
P027T	Rotavirus A/P027T segment 9/pangolin/2018	1041	799	ON059891	Complete
P029T	Rotavirus A/P029T segment 1/pangolin/2018	3265	7638	ON059839	Nearly complete
P029T	Rotavirus A/P029T segment 10/pangolin/2018	723	52	ON059898	Complete
P029T	Rotavirus A/P029T segment 11/pangolin/2018	618	52	ON059903	Complete
P029T	Rotavirus A/P029T segment 2/pangolin/2018	2699	922	ON059862	Complete
P029T	Rotavirus A/P029T segment 3/pangolin/2018	2561	10246	ON059865	Complete
P029T	Rotavirus A/P029T segment 4/pangolin/2018	2333	669	ON059848	Nearly complete
P029T	Rotavirus A/P029T segment 5/pangolin/2018	1526	4576	ON059869	Complete
P029T	Rotavirus A/P029T segment 6/pangolin/2018	1318	448	ON059875	Complete
P029T	Rotavirus A/P029T segment 7/pangolin/2018	1056	794	ON059881	Complete
P029T	Rotavirus A/P029T segment 8/pangolin/2018	1044	357	ON059886	Complete
P029T	Rotavirus A/P029T segment 9/pangolin/2018	1041	2575	ON059892	Complete
P030T	Rotavirus A/P030T segment 1/pangolin/2018	3207	1680289	ON059840	Nearly complete
P030T	Rotavirus A/P030T segment 10/pangolin/2018	714	6303	ON059899	Complete
P030T	Rotavirus A/P030T segment 11/pangolin/2018	647	5757	ON059904	Complete
P030T	Rotavirus A/P030T segment 2/pangolin/2018	2698	227142	ON059842	Nearly complete
P030T	Rotavirus A/P030T segment 3/pangolin/2018	2575	1444125	ON059866	Complete
P030T	Rotavirus A/P030T segment 4/pangolin/2018	2354	54235	ON059907	Complete
P030T	Rotavirus A/P030T segment 5/pangolin/2018	1526	530678	ON059870	Complete
P030T	Rotavirus A/P030T segment 6/pangolin/2018	1330	39672	ON059876	Complete
P030T	Rotavirus A/P030T segment 7/pangolin/2018	1048	125890	ON059853	Nearly complete
P030T	Rotavirus A/P030T segment 8/pangolin/2018	1028	25281	ON059887	Complete
P030T	Rotavirus A/P030T segment 9/pangolin/2018	1042	239038	ON059893	Complete
P035T	Rotavirus A/P035T segment 1/pangolin/2018	3267	503	ON059858	Complete
P035T	Rotavirus A/P035T segment 2/pangolin/2018	2691	367	ON059843	Nearly complete
P035T	Rotavirus A/P035T segment 5/pangolin/2018	1526	219	ON059871	Complete
P035T	Rotavirus A/P035T segment 9/pangolin/2018	989	98	ON059854	Nearly complete
P224T	Rotavirus A/P224T segment 1/pangolin/2018	3258	1064	ON059841	Nearly complete
P224T	Rotavirus A/P224T segment 10/pangolin/2018	675	614	ON059855	Nearly complete
P224T	Rotavirus A/P224T segment 11/pangolin/2018	630	334	ON059905	Complete
P224T	Rotavirus A/P224T segment 2/pangolin/2018	2458	933	ON059844	Nearly complete
P224T	Rotavirus A/P224T segment 3/pangolin/2018	2545	1517	ON059845	Nearly complete
P224T	Rotavirus A/P224T segment 4/pangolin/2018	2307	681	ON059849	Nearly complete
P224T	Rotavirus A/P224T segment 5/pangolin/2018	1526	562	ON059872	Complete
P224T	Rotavirus A/P224T segment 6/pangolin/2018	1330	1945	ON059877	Complete
P224T	Rotavirus A/P224T segment 7/pangolin/2018	1073	1927	ON059882	Complete
P224T	Rotavirus A/P224T segment 8/pangolin/2018	1054	667	ON059888	Complete
P224T	Rotavirus A/P224T segment 9/pangolin/2018	1014	699	ON059894	Complete
P251T	Rotavirus A/P251T segment 1/pangolin/2018	3296	26445	ON059859	Nearly complete
P251T	Rotavirus A/P251T segment 10/pangolin/2018	702	3998	ON059900	Complete
P251T	Rotavirus A/P251T segment 11/pangolin/2018	630	361	ON059906	Complete
P251T	Rotavirus A/P251T segment 2/pangolin/2018	2686	15082	ON059838	Complete
P251T	Rotavirus A/P251T segment 3/pangolin/2018	2547	25628	ON059867	Complete
P251T	Rotavirus A/P251T segment 4/pangolin/2018	2339	14630	ON059850	Nearly complete
P251T	Rotavirus A/P251T segment 5/pangolin/2018	1481	12819	ON059852	Nearly complete
P251T	Rotavirus A/P251T segment 6/pangolin/2018	1330	7100	ON059878	Complete
P251T	Rotavirus A/P251T segment 7/pangolin/2018	1066	14932	ON059883	Complete
P251T	Rotavirus A/P251T segment 8/pangolin/2018	1027	12761	ON059889	Complete
P251T	Rotavirus A/P251T segment 9/pangolin/2018	1015	4850	ON059895	Complete
a, the complete genome indicates that the all the CDS regions are complete in the annotated viral genome. Nearly complete genome represents the viral genome with at least 85% length of the closest reference genome but the CDS regions are not complete.

## Sheet: Supplementary Table 3
Supplementary Table 3. Comparison of peptide length and amino acid identity for each protein between pangolin pestiviruses and their closest known strains*
Sequence name	N-Pro peptide (aa)	Capsid protein peptide (aa)	RNAse peptide (aa)	Envelope glycoprotein E1 peptide (aa)	Envelope glycoprotein E2 peptide (aa)	Nonstructural protein p7 peptide (aa)	NTPase/RNA helicase (NS3) peptide (aa)	Nonstructural protein NS4A peptide (aa)	Nonstructural protein NS4B peptide (aa)	Nonstructural protein NS5A peptide (aa)	RNA-dependent RNA polymerase peptide (aa)
NC_023176.1 Porcine pestivirus/swine/Australia/2006	504	303	684	591	1134	210	3678	192	1041	1521	2163
MK636874.1 Dongyang pangolin virus/tick/China/2018	498	306	684	597	1110	210	3678	189	1041	1488	2151
Pangolin pestivirus BIME1/P019T/pangolin/2018	498	306	684	597	1113	210	3678	192	1041	1488	2151
Pangolin pestivirus BIME1/P143T/pangolin/2018	498	306	684	597	1131	210	3678	192	1041	1488	2151
Pangolin pestivirus BIME1/P182T/pangolin/2018	498	306	684	597	1128	210	3678	192	1041	1488	2079(partial)
Pangolin pestivirus BIME1/P186T/pangolin/2018	498	306	684	597	1110	210	3678	192	1029	1488	2151
Pangolin pestivirus BIME1/P202T/pangolin/2018	498	306	684	597	1119	210	3678	192	1041	1488	2151
Pangolin pestivirus BIME1/P218T/pangolin/2018	498	306	684	597	1116	210	3678	192	1041	1488	2151
Pangolin pestivirus BIME1/P229T/pangolin/2018	498	309	684	597	1113	210	3678	192	1041	1488	2151
Pangolin pestivirus BIME2/P022T/pangolin/2018	498	306	684	597	1110	210	3678	192	1041	1488	2151
Pangolin pestivirus BIME3/P019T/pangolin/2018	498	306	684	597	1110	210	3678	189	1041	1488	2151
Pangolin pestivirus BIME3/P110T/pangolin/2018	498	306	684	597	1110	210	3678	189	1041	1488	1337(partial)
Pangolin pestivirus BIME3/P115T/pangolin/2018	498	306	684	597	1110	210	3678	189	1041	1488	2151
Pangolin pestivirus BIME3/P121T/pangolin/2018	498	306	684	597	1110	210	3678	189	1041	1488	1644(partial)
Pangolin pestivirus BIME3/P142T/pangolin/2018	498	306	684	597	1110	210	3678	189	1041	1488	1887(partial)
Pangolin pestivirus BIME4/P035T/pangolin/2018	498	306	684	597	1110	210	3678	192	1041	1488	2151
Pangolin pestivirus BIME5/P131T/pangolin/2018	498	306	684	597	1110	210	3678	192	1041	1491	2148
Pangolin pestivirus BIME5/P141T/pangolin/2018	498	306	684	597	1110	210	3678	192	1041	1491	2148
Pangolin pestivirus BIME6/P141T/pangolin/2018	501	306	684	594	1110	210	3678	192	1041	1488	2154
Pangolin pestivirus BIME6/P226T/pangolin/2018	501	306	684	594	1110	210	3678	192	1041	1488	2157
Pangolin pestivirus BIME7/P022T/pangolin/2018	498	306	684	594	1113	210	3678	192	1041	1488	2148
Pangolin pestivirus BIME7/P023T/pangolin/2018	498	306	684	594	1113	210	3678	192	1041	1488	2148
Pangolin pestivirus BIME7/P027T/pangolin/2018	498	306	684	594	1113	210	3678	192	1041	1488	2148
Pangolin pestivirus BIME8/P179T/pangolin/2018	498	303	684	597	1113	210	3672	192	1041	1491	2133(partial)
Pangolin pestivirus BIME9/P014T/pangolin/2018	498	303	684	597	1110	210	3675	192	1041	1491	2148
Pangolin pestivirus BIME9/P022T/pangolin/2018	498	303	684	597	1110	210	3675	192	1041	1491	2148
Pangolin pestivirus BIME9/P025T/pangolin/2018	498	303	684	597	1110	210	3675	192	1041	1491	2148
Pangolin pestivirus BIME9/P030T/pangolin/2018	498	303	684	597	1110	210	3675	192	1041	1491	2148
Pangolin pestivirus BIME9/P101T/pangolin/2018	498	303	684	597	1110	210	3675	192	1041	1491	1197(partial)
Pangolin pestivirus BIME9/P105T/pangolin/2018	498	303	684	597	1110	210	3675	192	1041	1491	NA
Pangolin pestivirus BIME9/P151T/pangolin/2018	498	303	684	597	1110	210	3675	192	1041	1488	2136(partial)
Pangolin pestivirus BIME9/P168T/pangolin/2018	498	303	684	597	1110	210	3675	192	1041	1491	2148
Pangolin pestivirus BIME9/P170T/pangolin/2018	NA	NA	NA	597	1110	210	3675	192	1041	1491	2148
Pangolin pestivirus BIME9/P177T/pangolin/2018	498	303	684	597	1110	210	3675	192	1041	1491	2148
Pangolin pestivirus BIME9/P188T/pangolin/2018	498	303	684	597	1110	210	3675	192	1041	1491	2112(partial)
Pangolin pestivirus BIME9/P191T/pangolin/2018	498	303	684	597	1110	210	3675	192	1041	1491	2148
Pangolin pestivirus BIME9/P195T/pangolin/2018	498	303	684	597	1110	210	3675	192	1041	1491	2148
Pangolin pestivirus BIME9/P196T/pangolin/2018	498	303	684	597	1110	210	3675	192	1041	1491	2073(partial)
Pangolin pestivirus BIME9/P212T/pangolin/2018	498	303	684	597	1110	210	3678	192	1041	1491	2076(partial)
Pangolin pestivirus BIME9/P214T/pangolin/2018	498	303	684	597	1110	210	3675	192	1041	1491	1857(partial)
Pangolin pestivirus BIME9/P232T/pangolin/2018	498	303	684	597	1110	210	3675	192	1041	1491	NA
Range of aa similarity variation compared to NC_023176.1	47.56-50.61%	64.89-76.60%	57.08-62.39%	38.97-43.08%	36.41-39.30%	20.00-30.00%	54.40-56.18%	60.94-68.25%	60.52-62.82%	34.08-37.53%	59.27-64.83%
*The table presents the amino acid length of each protein for the listed virus sequences. The bottom row of the table shows the amino acid (aa) similarity between pangolin pestiviruses and the closest neighbour (GenBank Accession No. NC_023176.1). Sequence similarity was calculated using the p-distance module of MEGA 7.

## Sheet: Supplementary Table 4
Supplementary Table 4. Genotypes of pangolin rotavirus A according to the criteria recommended by Rotavirus Classification Working Group
Sequence name	ORF	Gene name	Genotype	Genotype-like	Closest strain	Nucleotide identity (%)
Rotavirus A/P022T segment 1/pangolin/2018	Complete	VP1	R3		RVA/Human-tc/JPN/AU-1/1982/G3P9	84.98
Rotavirus A/P027T segment 1/pangolin/2018	Complete	VP1	R3		RVA/Human-tc/JPN/AU-1/1982/G3P9	84.98
Rotavirus A/P035T segment 1/pangolin/2018	Complete	VP1	R3		RVA/Human-tc/JPN/AU-1/1982/G3P9	84.94
Rotavirus A/P251T segment 1/pangolin/2018	Complete	VP1	R3		RVA/Human-tc/THA/T152/1998/G12P9	85.07
Rotavirus A/P224T segment 1/pangolin/2018	Partial	VP1	R3		RVA/Human-tc/THA/T152/1998/G12P9	85.03
Rotavirus A/P029T segment 1/pangolin/2018	Partial	VP1	New	R3	RVA/Dog-wt/THA/CU20139/2017/G3P3	84.98
Rotavirus A/P030T segment 1/pangolin/2018	Partial	VP1	New	R3	RVA/Human-tc/JPN/AU-1/1982/G3P9	84.98
Rotavirus A/P022T segment 2/pangolin/2018	Complete	VP2	New	C2	RVA/Human-tc/AUS/MG6/1993/G6P14	77.86
Rotavirus A/P029T segment 2/pangolin/2018	Complete	VP2	New	C2	RVA/Human-tc/AUS/MG6/1993/G6P14	77.86
Rotavirus A/P027T segment 2/pangolin/2018	Complete	VP2	New	C2	RVA/Human-tc/AUS/MG6/1993/G6P14	77.86
Rotavirus A/P035T segment 2/pangolin/2018	Partial	VP2	New	C2	RVA/Human-wt/CHN/E6398/2019/G9P8	77.8
Rotavirus A/P030T segment 2/pangolin/2018	Partial	VP2	New	C2	RVA/Human-wt/CHN/E6398/2019/G9P8	77.7
Rotavirus A/P251T segment 2/pangolin/2018	Partial	VP2	New	C2	RVA/Bat-wt/GAB/GKS-926/2009/G3P[3-2]	78.33
Rotavirus A/P224T segment 2/pangolin/2018	Partial	VP2	New	C2	RVA/Bat-wt/GAB/GKS-926/2009/G3P[3-2]	78.37
Rotavirus A/P029T segment 3/pangolin/2018	Complete	VP3	M3		RVA/Human-tc/THA/T152/1998/G12P9	87
Rotavirus A/P030T segment 3/pangolin/2018	Complete	VP3	M3		RVA/Human-tc/THA/T152/1998/G12P9	86.96
Rotavirus A/P251T segment 3/pangolin/2018	Complete	VP3	M3		RVA/Human-tc/JPN/AU-1/1982/G3P9	86.88
Rotavirus A/P027T segment 3/pangolin/2018	Complete	VP3	M3		RVA/Human-tc/THA/T152/1998/G12P9	87
Rotavirus A/P022T segment 3/pangolin/2018	Complete	VP3	M3		RVA/Human-tc/THA/T152/1998/G12P9	87
Rotavirus A/P224T segment 3/pangolin/2018	Partial	VP3	M3		RVA/Human-tc/JPN/AU-1/1982/G3P9	86.87
Rotavirus A/P030T segment 4/pangolin/2018	Complete	VP4	New	P[3]	RVA/Dog-tc/AUS/K9/1981/G3P3	79.23
Rotavirus A/P029T segment 4/pangolin/2018	Partial	VP4	New	P[3]	RVA/Bat-wt/GAB/GKS-926/2009/G3P[3-2]	79.33
Rotavirus A/P027T segment 4/pangolin/2018	Partial	VP4	New	P[3]	RVA/Bat-wt/GAB/GKS-926/2009/G3P[3-2]	79.23
Rotavirus A/P251T segment 4/pangolin/2018	Partial	VP4	New	P[2]	RVA/SugarGlider-wt/JPN/SG33/2010/G27P[3]	78.95
Rotavirus A/P224T segment 4/pangolin/2018	Partial	VP4	New	P[2]	RVA/SugarGlider-wt/JPN/SG33/2010/G27P[3]	78.96
Rotavirus A/P022T segment 4/pangolin/2018	Partial	VP4	New	P[3]	RVA/Bat-wt/GAB/GKS-926/2009/G3P[3-2]	79.32
Rotavirus A/P029T segment 5/pangolin/2018	Complete	NSP1	New	A11	RVA/Human-wt/HUN/HUN5/1997/G6P14	56.83
Rotavirus A/P027T segment 5/pangolin/2018	Complete	NSP1	New	A11	RVA/Human-wt/HUN/HUN5/1997/G6P14	57.03
Rotavirus A/P035T segment 5/pangolin/2018	Complete	NSP1	New	A11	RVA/Human-wt/HUN/HUN5/1997/G6P14	56.83
Rotavirus A/P030T segment 5/pangolin/2018	Complete	NSP1	New	A11	RVA/Human-wt/HUN/HUN5/1997/G6P14	56.83
Rotavirus A/P224T segment 5/pangolin/2018	Complete	NSP1	New	A10	RVA/HORSE-TC/USA/FI23/1981/G14P12	52
Rotavirus A/P251T segment 5/pangolin/2018	Partial	NSP1	New	A11	RVA/Bat_wt/CHN/BSTM70/2015/G3P[3]	56.65
Rotavirus A/P022T segment 5/pangolin/2018	Partial	NSP1	New	A11	RVA/Bat_wt/CHN/BSTM70/2015/G3P[3]	56.61
Rotavirus A/P224T segment 6/pangolin/2018	Complete	VP6	New	I2	RVA/Human-tc/AUS/MG6/1993/G6P14	83.04
Rotavirus A/P251T segment 6/pangolin/2018	Complete	VP6	New	I2	RVA/Human-tc/AUS/MG6/1993/G6P14	83.06
Rotavirus A/P027T segment 6/pangolin/2018	Complete	VP6	New	I2	RVA/Human-tc/PHL/L26/1987/G12P4	83.17
Rotavirus A/P022T segment 6/pangolin/2018	Complete	VP6	New	I2	RVA/Human-tc/PHL/L26/1987/G12P4	83.08
Rotavirus A/P030T segment 6/pangolin/2018	Complete	VP6	New	I2	RVA/Human-tc/AUS/MG6/1993/G6P14	82.79
Rotavirus A/P029T segment 6/pangolin/2018	Complete	VP6	New	I2	RVA/Human-tc/AUS/MG6/1993/G6P14	82.79
Rotavirus A/P022T segment 7/pangolin/2018	Complete	NSP3	T3		RVA/Simian-tc/USA/RRV/1975/G3P3	86.76
Rotavirus A/P251T segment 7/pangolin/2018	Complete	NSP3	T3		RVA/Simian-tc/USA/RRV/1975/G3P3	87.41
Rotavirus A/P029T segment 7/pangolin/2018	Complete	NSP3	T3		RVA/Simian-tc/USA/RRV/1975/G3P3	86.76
Rotavirus A/P027T segment 7/pangolin/2018	Complete	NSP3	T3		RVA/Simian-tc/USA/RRV/1975/G3P3	86.76
Rotavirus A/P224T segment 7/pangolin/2018	Complete	NSP3	T3		RVA/Simian-tc/USA/RRV/1975/G3P3	87.41
Rotavirus A/P030T segment 7/pangolin/2018	Partial	NSP3	T3		RVA/Simian-tc/USA/RRV/1975/G3P3	86.76
Rotavirus A/P022T segment 8/pangolin/2018	Complete	NSP2	N3		RVA/Human-tc/JPN/AU-1/1982/G3P9	87.7
Rotavirus A/P027T segment 8/pangolin/2018	Complete	NSP2	N3		RVA/Human-tc/JPN/AU-1/1982/G3P9	87.59
Rotavirus A/P030T segment 8/pangolin/2018	Complete	NSP2	N3		RVA/Human-tc/JPN/AU-1/1982/G3P9	87.7
Rotavirus A/P029T segment 8/pangolin/2018	Complete	NSP2	N3		RVA/Human-tc/JPN/AU-1/1982/G3P9	87.7
Rotavirus A/P251T segment 8/pangolin/2018	Complete	NSP2	N3		RVA/Human-tc/JPN/AU-1/1982/G3P9	87.49
Rotavirus A/P224T segment 8/pangolin/2018	Complete	NSP2	N3		RVA/Human-tc/JPN/AU-1/1982/G3P9	87.49
Rotavirus A/P251T segment 9/pangolin/2018	Complete	VP7	G3		RVA/Rabbit-tc/ITA/30-96/1996/G3P14	86.56
Rotavirus A/P224T segment 9/pangolin/2018	Complete	VP7	G3		RVA/Rabbit-tc/ITA/30-96/1996/G3P14	86.56
Rotavirus A/P027T segment 9/pangolin/2018	Complete	VP7	G3		RVA/Rabbit-tc/ITA/30-96/1996/G3P14	86.18
Rotavirus A/P022T segment 9/pangolin/2018	Complete	VP7	G3		RVA/Rabbit-tc/ITA/30-96/1996/G3P14	86.18
Rotavirus A/P030T segment 9/pangolin/2018	Complete	VP7	G3		RVA/Rabbit-tc/ITA/30-96/1996/G3P14	86.18
Rotavirus A/P029T segment 9/pangolin/2018	Complete	VP7	G3		RVA/Rabbit-tc/ITA/30-96/1996/G3P14	86.18
Rotavirus A/P035T segment 9/pangolin/2018	Partial	VP7	G3		RVA/Rabbit-tc/ITA/30-96/1996/G3P14	86.15
Rotavirus A/P027T segment 10/pangolin/2018	Complete	NSP4	E3		RVA/Human-tc/JPN/AU-1/1982/G3P9	85.61
Rotavirus A/P022T segment 10/pangolin/2018	Complete	NSP4	E3		RVA/Human-tc/JPN/AU-1/1982/G3P9	85.61
Rotavirus A/P030T segment 10/pangolin/2018	Complete	NSP4	E3		RVA/Human-tc/JPN/AU-1/1982/G3P9	85.61
Rotavirus A/P029T segment 10/pangolin/2018	Complete	NSP4	E3		RVA/Human-tc/JPN/AU-1/1982/G3P9	85.61
Rotavirus A/P251T segment 10/pangolin/2018	Complete	NSP4	E3		RVA/Human-tc/JPN/AU-1/1982/G3P9	85.04
Rotavirus A/P224T segment 10/pangolin/2018	Partial	NSP4	New	E3	RVA/Bat-tc/CHN/MYAS33/2013/G3P10	84.92
Rotavirus A/P251T segment 11/pangolin/2018	Complete	NSP5/NSP6	New	H3	RVA/Human-wt/HUN/BP1062/2004/G8P14	83.25
Rotavirus A/P224T segment 11/pangolin/2018	Complete	NSP5/NSP6	New	H3	RVA/Human-wt/HUN/BP1062/2004/G8P14	83.25
Rotavirus A/P030T segment 11/pangolin/2018	Complete	NSP5/NSP6	New	H3	RVA/Human-wt/HUN/BP1062/2004/G8P14	83.69
Rotavirus A/P029T segment 11/pangolin/2018	Complete	NSP5/NSP6	New	H3	RVA/Human-wt/HUN/BP1062/2004/G8P14	83.86
Rotavirus A/P027T segment 11/pangolin/2018	Complete	NSP5/NSP6	New	H3	RVA/Human-wt/HUN/BP1062/2004/G8P14	83.69
Rotavirus A/P022T segment 11/pangolin/2018	Complete	NSP5/NSP6	New	H3	RVA/Human-wt/HUN/BP1062/2004/G8P14	83.86

## Sheet: Supplementary Table 5
Supplementary Table 5. Virus species demarcation criteria used in this study
Virus Genus	Species assignment criteria used	Demarcation criteria	Reference
Coronavirus	ICTV	Established and newly identified members of the family Coronaviridae are assigned to a subfamily and genus on the basis of rooted phylogeny and calculation of pair-wise evolutionary distances for the following Coronaviridae-wide conserved domains in replicase polyprotein pp1ab: ADRP, nsp5 (3CLpro), nsp12 (RdRp), nsp13 (Hel), nsp14 (ExoN), nsp15 (NendoU) and nsp16 (O-MT). This procedure, developed…	https://talk.ictvonline.org/ictv-reports/ictv_9th_report/positive-sense-rna-viruses-2011/w/posrna_viruses/222/coronaviridae
Shanbavirus	Rdrp amino acid similarity <90%	None
Rotavirus	Rdrp amino acid similarity <90%	Host (and vector) range and disease signs also are important indicators that help to identify viruses from different genera. Capsid structure (number of capsid layers, the presence of spiked or unspiked cores, and the symmetry and structure of the outer capsid) also can be significant. The level of sequence divergence, particularly in the more conserved genome segments and proteins (for example a…	Matthijnssens, J., Attoui, H., Bányai, K., Brussaard, C.P.D., Danthi, P., del Vas, M., Dermody, T.S., Duncan, R., Fāng, Q., Johne, R., Mertens,P.P.C., Jaafar, F.M., Patton, J., Sasaya T., Suzuki, N., Wei, T. and ICTV Report Consortium. 2022, Journal of General Virology (in preparation)
Respirovirus	Rdrp amino acid similarity <90%	The current paramyxovirus taxonomic structure is based on a comparison of complete L protein amino acid sequences.	Bert Rima, Anne Balkema-Buschmann, William G. Dundon, Paul Duprex, Andrew Easton, Ron Fouchier, Gael Kurath, Robert Lamb, Benhur Lee, Paul Rota, Linfa Wang, and ICTV Report Consortium, 2019, ICTV Virus Taxonomy Profile: Paramyxoviridae, Journal of General Virology, 100:1593–1594
Protoparvovirus	Capsid amino acid similarity <90%	Viruses within a species are monophyletic and encode replication initiator proteins (called NS1 or Rep1, 68, or 78) that show >85% amino acid sequence identity	Cotmore, S.F., Agbandje-McKenna, M., Canuti, M., Chiorini, J.A., Eis-Hubinger, A, Hughes, J., Mietzsch, M., Modha, S., Ogliastro, M., Pénzes, J.J., Pintel, D.J., Qiu, J., Soderlund-Venermo, M., Tattersall, P., Tijssen P., and ICTV Report Consortium, 2019, ICTV Virus Taxonomy Profile: Parvoviridae, Journal of General Virology, 2019, ICTV Virus Taxonomy Profile: Parvoviridae, Journal of General Vir…
Phlebovirus	ICTV	phlebovirus species demarcation as <95% identity in the amino acid sequence of the RdRp: viruses with <95% sequence identity represent unique species	Marklewitz M, Palacios G, Ebihara H, Kuhn J, Junglen S. Create four new genera, create seventy nine new species, rename/move seven species, rename/move three genera and abolish one genus in the family Phenuiviridae, order Bunyavirales
Pestivirus	Rdrp amino acid similarity <90%	Nucleotide and deduced amino acid sequence relatedness. Antigenic relatedness. Host of origin.	https://talk.ictvonline.org/ictv-reports/ictv_online_report/positive-sense-rna-viruses/w/flaviviridae/361/genus-pestivirus
Orthoreovirus	Rdrp amino acid similarity <90%	Extensive sequence identity between the proteins encoded by homologous genome segments (for most conserved core proteins, >85% amino acid sequence identity within a species versus <65% identity between species; for most of the more divergent outer capsid proteins, >55% identity within a species and <35% between species). Viruses of the tenspecies of orthoreoviruses represent evolutionarily distin…	Matthijnssens, J., Attoui, H., Bányai, K., Brussaard, C.P.D., Danthi, P., del Vas, M., Dermody, T.S., Duncan, R., Fāng, Q., Johne, R., Mertens,P.P.C., Jaafar, F.M., Patton, J., Sasaya T., Suzuki, N., Wei, T. and ICTV Report Consortium. 2022, Journal of General Virology (in preparation)
Orthopneumovirus	Rdrp amino acid similarity <90%	None
Orthonairovirus	Rdrp amino acid similarity <90%	Demarcation of genera is based upon considerations of phylogeny, significant differences in member virus genome architecture, virion antigenicity, and virus ecology (e.g., host range, pathobiology, and transmission patterns.	https://talk.ictvonline.org/ictv-reports/ictv_online_report/negative-sense-rna-viruses/w/nairoviridae/1347/genus-orthonairovirus
Coltivirus	Rdrp amino acid similarity <90%	Sequence analysis: Nucleotide identity of >89% in Seg12; amino acid identities of >55%, >57% and >60% respectively in the more variable VP6, VP7 and VP12 proteins	https://talk.ictvonline.org/ictv-reports/ictv_online_report/dsrna-viruses/w/reoviridae/1674/genus-coltivirus
Hunnivirus	Rdrp amino acid similarity <90%	None
Copiparvovirus	ICTV	Viruses within a species are monophyletic and encode replication initiator proteins (called NS1 or Rep1, 68, or 78) that show >85% amino acid sequence identity	Cotmore, S.F., Agbandje-McKenna, M., Canuti, M., Chiorini, J.A., Eis-Hubinger, A, Hughes, J., Mietzsch, M., Modha, S., Ogliastro, M., Pénzes, J.J., Pintel, D.J., Qiu, J., Soderlund-Venermo, M., Tattersall, P., Tijssen P., and ICTV Report Consortium, 2019, ICTV Virus Taxonomy Profile: Parvoviridae, Journal of General Virology, 2019, ICTV Virus Taxonomy Profile: Parvoviridae, Journal of General Vir…
Chaphamaparvovirus	ICTV	Two parvoviruses can be potentially classified in one species if their NS1 proteins share at least 85% protein sequence identity	Penzes JJ, Soderlund-Venermo M, Canuti M, Eis-Huebinger AM, Hughes J, Cotmore SF. https://talk.ictvonline.org/taxonomy/p/taxonomy-history?taxnode_id=202007327

## Sheet: Supplementary Table 6
Supplementary Table 6. Complete pangolin mitochondrial sequences available from GenBank
GenBank Accession ID	Sequence definition
MT335859.1	Manis pentadactyla mitochondrion, complete genome
MN365836.1	Manis javanica mitochondrion, partial genome
NC_036434.1	Manis culionensis isolate 29745 mitochondrion, complete genome
NC_036433.1	Manis crassicaudata isolate cr3 mitochondrion, complete genome
MG196309.1	Manis javanica isolate MJA633 mitochondrion, complete genome
MG196308.1	Manis culionensis isolate 29745 mitochondrion, complete genome
MG196307.1	Manis pentadactyla isolate EP3 mitochondrion, complete genome
MG196306.1	Manis crassicaudata isolate 82823 mitochondrion, complete genome
MG196305.1	Manis crassicaudata isolate cr3 mitochondrion, complete genome
MG196304.1	Manis crassicaudata isolate cr4 mitochondrion, partial genome
MG196302.1	Manis javanica isolate EP2 mitochondrion, complete genome
KT445979.1	Manis javanica isolate MP_PG03-UM mitochondrion, complete genome
KT445978.1	Manis pentadactyla isolate MPE899 mitochondrion, complete genome
NC_026781.1	Manis javanica isolate T298 mitochondrion, complete genome
KP306515.1	Manis javanica isolate T298 mitochondrion, complete genome
MG196310.1	Manis tricuspis isolate 222633 mitochondrion, complete genome
MG196303.1	Manis gigantea isolate CAM011 mitochondrion, complete genome
MG196301.1	Manis gigantea isolate T2269 mitochondrion, complete genome
MG196300.1	Manis temminckii isolate T803 mitochondrion, complete genome
MG196299.1	Manis tetradactyla isolate T612 mitochondrion, complete genome
MG196298.1	Manis tricuspis isolate T592 mitochondrion, complete genome
MG196297.1	Manis tricuspis isolate T1314 mitochondrion, complete genome
MG196296.1	Manis tricuspis isolate T1855 mitochondrion, complete genome
NC_036064.1	Manis gigantea mitochondrion, complete genome
MF509825.1	Manis tetradactyla mitochondrion, complete genome
MF536687.1	Manis temminckii mitochondrion, complete genome
MF536686.1	Manis temminckii mitochondrion, complete genome
MF536685.1	Manis temminckii mitochondrion, complete genome
MF536684.1	Manis gigantea mitochondrion, complete genome
MF536683.1	Manis tricuspis mitochondrion, complete genome
NC_026780.1	Manis tricuspis isolate GLC14 mitochondrion, complete genome
KP306516.1	Manis temminckii isolate T371 mitochondrion, complete genome
KP306514.1	Manis tricuspis isolate GLC14 mitochondrion, complete genome
NC_025769.1	Manis temminckii mitochondrion, complete genome
KP125951.1	Manis temminckii mitochondrion, complete genome
NC_004027.1	Manis tetradactyla mitochondrion, complete genome
AJ421454.1	Manis tetradactyla complete mitochondrial genome
AB011219.1	Manis tetradactyla mitochondrial ND1 gene for NADH dehydrogenase subunit 1, complete cds
