# Supplementary material for: Trafficked Malayan pangolins contain viral pathogens of humans
Source: Nat Microbiol. 2022 Aug 2;7(8):1259–69. doi: 10.1038/s41564-022-01181-1 (PMC9352580; doi:10.1038/s41564-022-01181-1)
Supplement: Source Data Fig. 1 — Phylogenetic tree files and source data. [file 41564_2022_1181_MOESM5_ESM.zip]

Archive with 8 entries (8 files):
- Souece_Data_Figure_1b_Bunya-Arena_RdRp_aln_tri_trimal.phy_phyml_tree.nwk.txt
- Souece_Data_Figure_1b_Flavi_RdRp_aln_tri_trimal.phy_phyml_tree.new.nwk.txt
- Souece_Data_Figure_1b_Mono-Chu_RdRp_aln_tri_trimal.phy_phyml_tree.nwk.txt
- Souece_Data_Figure_1b_Nido_RdRp_aln_tri_trimal.phy_phyml_tree.nwk.txt
- Souece_Data_Figure_1b_Parvo_VP1_aln_tri_trimal.phy_phyml_tree.nwk.txt
- Souece_Data_Figure_1b_Picorna-Calici_RdRp_clean_aln_tri_trimal.phy_phyml_tree.nwk.txt
- Souece_Data_Figure_1b_Reo_RdRp_aln_tri_trimal.phy_phyml_tree.nwk.txt
- Souece_Data_Figure_1a_ESM.xlsx
