# Supplementary material for: Trafficked Malayan pangolins contain viral pathogens of humans
Source: Nat Microbiol. 2022 Aug 2;7(8):1259–69. doi: 10.1038/s41564-022-01181-1 (PMC9352580; doi:10.1038/s41564-022-01181-1)
Supplement: Source Data Fig. 1 — Phylogenetic tree files and source data. [file 41564_2022_1181_MOESM5_ESM.zip › Souece_Data_Figure_1b_Bunya-Arena_RdRp_aln_tri_trimal.phy_phyml_tree.nwk.txt]

(SHWC0209c12636_Bunya-Arena_Shahe_bunya-like_virus_3_len9961:0.00380945,SHWC0209c12661_Bunya-Arena_Shahe_bunya-like_virus_4_len6195:0.02433902,((BHBJDX18821_Bunya-Arena_Beihai_shrimp_virus_3_RdRp_len10960:0.868334,WHSFII20185_Bunya-Arena_Wuhan_pillworm_virus_1_RdRp_len11209:0.49808619)0.997000:0.50573465,(((ref_WHWG56321_Bunya-Arena_Wuhan_Millipede_Virus_2_RdRp_KM817696_len11332:1.05952194,((ref_SXSSP2579_Bunya-Arena_Sanxia_Water_Strider_Virus_1_RdRp_KM817674_len12229:0.38424085,ref_spider128550_Bunya-Arena_Xinzhou_Spider_Virus_RdRp_KM817702_len12336:0.29371966)0.941000:0.12322725,(ref_spider131603_Bunya-Arena_Shayang_Spider_Virus_1_RdRp_KM817676_len13486:0.58585679,((ref_tick108881_Bunya-Arena_Huangpi_Tick_Virus_1_RdRp_KM817667_len11823:0.05219581,(((YP_009304993_Wenzhou_Tick_Virus/China/2012:1e-08,ref_tick109205_Bunya-Arena_Wenzhou_Tick_Virus_RdRp_KM817685_len12073:1e-08)0.998000:0.04102681,(Pangolin_orthonairovirus_BIME1/P152T/pangolin/2018:1e-08,Pangolin_orthonairovirus_BIME1/P152T/pangolin/2018:1e-08)0.997000:0.03570345)0.970000:0.029136,ref_tick109181_Bunya-Arena_Tacheng_Tick_Virus_1_RdRp_KM817683_len12184:0.0530087)0.216000:0.01474513)0.986000:0.10156691,(ref_JF911697_Erve_virus:0.11153415,(ref_NP_690576_Dugbe_virus:0.06269824,(ref_YP_325663_Crimean-Congo_hemorrhagic_fever_virus:0.06981467,ref_DQ076419_Hazara_virus:0.05089509)0.017000:0.01222839)0.915000:0.0474746)1.000000:0.15875967)0.996000:0.19468394)0.938000:0.13980292)0.998000:0.37956018)0.889000:0.11723199,(((BWBFG40849_Bunya-Arena_Beihai_bunya-like_virus_3_len10487:1.40536449,(CPQY18609_Bunya-Arena_Changping_bunya-like_virus_1_len10125:1.29491817,WHWN46660_Bunya-Arena_Wuhan_snail_virus_2_RdRp_len10272:0.78413662)0.827000:0.13641887)0.755000:0.16696993,((((ref_insectZJ98059_Bunya-Arena_Shuangao_Insect_Virus_3_KM817681_len6276:0.55138879,((ref_GAQJ01008681_Ostrinia_furnacalis:0.19062963,ref_GAIX01000059_Pararge_aegeria:0.1353756)1.000000:0.38691668,((QTM26385_Bunya-Arena_Hubei_bunya-like_virus_2_RdRp_len7648:0.44191876,(ref_mosZJ35514_Bunya-Arena_Zhee_mosquito_virus_KM817705_len7603:0.23281513,(ref_AGW51765_uncultured_virus:0.22516375,ref_mosHB136868_Bunya-Arena_Xinzhou_Mosquito_Virus_KM817701_len6362:0.16700268)0.786000:0.04617916)1.000000:0.34985812)0.760000:0.08386513,(QTM27285_Bunya-Arena_Hubei_bunya-like_virus_13_RdRp_len8303:0.37568841,(WHZM9931_Bunya-Arena_Wuhan_insect_virus_16_RdRp_len6683:0.18815063,(QTM25853_Bunya-Arena_Hubei_bunya-like_virus_3_RdRp_len7806:0.37668835,arthropodmix14045_Bunya-Arena_Hubei_insect_virus_1_RdRp_len7035:0.29518489)0.688000:0.07204149)0.934000:0.07825812)0.497000:0.02600298)0.632000:0.0775304)0.914000:0.10181433)0.999000:0.26864937,((((((SCM17647_Bunya-Arena_Hubei_diptera_virus_3_RdRp_len6742:0.25038666,SCM94992_Bunya-Arena_Hubei_diptera_virus_4_RdRp_len6947:0.4312646)0.997000:0.22479659,(ref_mosHB136809_Bunya-Arena_Wutai_Mosquito_Virus_RdRp_KM817700_len6745:0.54176161,(ref_fly38845_Bunya-Arena_Wuhan_Fly_Virus_1_RdRp_KM817689_len6779:0.40257037,SCM245062_Bunya-Arena_Hubei_diptera_virus_5_RdRp_len6974:0.23970955)0.529000:0.07672873)0.821000:0.07141417)1.000000:0.21447131,(((ref_horsefly105120_Bunya-Arena_Wuhan_horsefly_Virus_KM817690_RdRp_len9549:0.48704415,(ref_NP_620522_Rice_stripe_virus:0.23559687,ref_NP_058528_Rice_grassy_stunt_virus:0.24387152)0.992000:0.16795842)0.979000:0.13394325,(SCM51446_Bunya-Arena_Hubei_bunya-like_virus_1_len6804:0.45842751,WLJQ104070_Bunya-Arena_Wenling_crustacean_virus_7_RdRp_len6512:0.37256087)0.916000:0.08711546)0.850000:0.05383215,((ref_AEF56734_Soybean_cyst_nematode_associated_Uukuniemi_virus:0.62324502,(((ref_tick99771_Bunya-Arena_Dabieshan_Tick_Virus_RdRp_KM817666_len6549:0.09021638,ref_tick105694_Bunya-Arena_Yongjia_Tick_Virus_1_RdRp_KM817704_len6527:0.03077453)1.000000:0.36223146,(((ref_tick108443_Bunya-Arena_Changping_Tick_Virus_1_RdRp_KM817665_len6637:0.0185003,ref_tick109093_Bunya-Arena_Tacheng_Tick_Virus_2_RdRp_KM817684_len6660:0.02359149)0.999000:0.09953565,(ref_liyanpi39952_Bunya-Arena_Bole_Tick_Virus_1_RdRp_KM817664_Len6483:0.08652206,ref_tick108810_Bunya-Arena_Lihan_Tick_Virus_RdRp_KM817672_len6517:0.11933095)0.866000:0.04370895)1.000000:0.24497382,(ref_KM817668_Huangpi_Tick_Virus_2:0.22684595,(ref_NP_941973_Uukuniemi_virus:0.04012604,ref_AFH08732_Grand_Arbaud_virus:0.03806787)0.998000:0.13158947)0.937000:0.08400721)0.000000:0.03126285)0.979000:0.07038916,(((BBF90225_Kuriyama_virus_strain_Ixodes_persulcatus/Japan/2015:0.04215529,(Pangolin_phlebovirus_BIME1/P014T/pangolin/2018:1e-08,(Pangolin_phlebovirus_BIME1/P051T/pangolin/2018:1e-08,(Pangolin_phlebovirus_BIME1/P051T/pangolin/2018:1e-08,Pangolin_phlebovirus_BIME1/P014T/pangolin/2018:1e-08)0.000000:1e-08)0.000000:1e-08)0.838000:0.0220976)0.999000:0.14281522,((ref_YP_089669_Sandfly_fever_Naples_virus:0.07570883,ref_AFH88999_Saint_Floris_virus:0.04040237)0.998000:0.09199053,(API68884_Joa_virus_strain_Lutzomyia_sp./Brazil/1979:0.08295164,(ref_YP_004347993_Candiru_virus:0.11581441,((ref_YP_004382743_Sandfly_fever_Turkey_virus:0.10101851,(AGA8274_Salehabad_virus_strain_Phlebotomus_sp./Iran/1959:0.01278624,YP_009227_Adana_virus_strain_Phlebotomus_sp./Turkry/2012:0.02031855)0.992000:0.03993144)0.903000:0.01942891,(ref_YP_003848704_Rift_Valley_fever_virus:0.07035756,(ref_YP_004414703_Aguacate_virus:0.1067377,((AHK60947_Karimabad_virus_strain_Phlebotomus_sp./Iran/1959:0.00235138,AHK60945_Karimabad_virus_strain_Phlebotomus_papatasi/Iran/1975:2.6e-07)0.990000:0.03360066,(AHK60944_Gabek_Forest_virus_strain_Acomys_cahirinus/Sudan/1961:0.00237983,AYC35226_Ntepes_virus_strain_Sergentomyia_sp./Kenya/2014:0.00232011)0.915000:0.01544718)0.997000:0.05266092)0.096000:0.01828483)0.837000:0.02657273)0.857000:0.01819794)0.711000:0.01199271)0.796000:0.01835888)0.997000:0.1406741)0.998000:0.19170602,(ref_YP_006504091_SFTS_virus:0.32230919,(ref_YP_008719916_Razdan_virus:0.1533067,ref_YP_008003507_Lone_Star_virus:0.00109356)1.000000:0.40392971)1.000000:0.3078216)0.961000:0.08229934)0.917000:0.07203003)0.872000:0.07743025,(ref_shrimp6191_Bunya-Arena_Whenzhou_Shrimp_Virus_1_RdRp_KM817686_len6284:0.46625063,(ref_CC64393_Bunya-Arena_Wuhan_Louse_Fly_Virus_2_RdRp_KM817694_len7082:0.77254842,LCM141331_Bunya-Arena_Hubei_lepidoptera_virus_1_L_len7541:0.47276438)0.920000:0.13301817)0.862000:0.0604712)0.904000:0.08258774)0.539000:0.04494945)0.989000:0.19252168,((BHTSS17606_Bunya-Arena_Beihai_bunya-like_virus_1_RdRp_len6576:0.23314944,(ref_WHCC118219_Bunya-Arena_Wuhan_insect_virus_32_RdRp_KM817695_len6809:0.36254401,ref_WHCC118143_Bunya-Arena_Wuhan_Insect_virus_1_RdRp_KM817691_len6520:0.160129)0.985000:0.19424535)0.999000:0.39029891,(Unclassified_k141.5706_length:0.71198256,(BHZC35426_Bunya-Arena_Beihai_bunya-like_virus_2_RdRp_len6115:0.19528773,(HBXXC56361_Bunya-Arena_Hubei_blood_fluke_virus_1_RdRp_len6054:0.07596033,HBXXC60124_Bunya-Arena_Hubei_blood_fluke_virus_2_RdRp_len6087:0.18594507)0.963000:0.17017888)1.000000:0.60688177)0.981000:0.33300017)0.881000:0.15787353)0.898000:0.08352369,(((XZSJSC18544_Bunya-Arena_Xinzhou_bunya-like_virus_1_len6761:0.02589032,XZSJSC64965_Bunya-Arena_Xinzhou_bunya-like_virus_2_len6162:0.07273633)0.995000:0.17966812,(JMYJCC72107_Bunya-Arena_Jingmen_ascaridia_virus_1_len6946:0.1154656,SYJFC48558_Bunya-Arena_Shayang_bunya-like_virus_1_len6928:0.09776649)0.998000:0.22211941)1.000000:0.39885565,(SHWC01c3680_Bunya-Arena_Shahe_heteroptera_virus_3_RdRp_len6758:0.2434345,(ref_AEJ38175_Gouleako_virus:0.11509645,(ref_WHCCII12630_Bunya-Arena_Yichang_Insect_virus_RdRp_KM817703_len6421:0.25105178,ref_KF543244_Cumuto_virus:0.13728541)0.963000:0.07857996)0.978000:0.15924081)1.000000:0.25238446)0.957000:0.1467967)0.614000:0.03088262,ref_mosHB136735_Bunya-Arena_Qingnian_Mosquito_Virus_KM817673_len7047:1.53170722)0.947000:0.18559073)0.923000:0.15888848,((ref_WHCCII13062_Bunya-Arena_Huangshi_Humpbacked_Fly_Virus_KM817669_len6055:0.6449778,(SCM50476_Bunya-Arena_Hubei_bunya-like_virus_5_len6161:0.43407777,SZmix21338_Bunya-Arena_Hubei_bunya-like_virus_6_len5634:0.58883546)0.116000:0.12939501)1.000000:0.6222174,(WGML135976_Bunya-Arena_Hubei_bunya-like_virus_4_len6492:1.1344374,(ref_spider130295_Bunya-Arena_Wuhan_Spider_Virus_KM817699_len6870:0.56807192,ref_GAKZ01048260_Procotyla_fluviatilis:0.5867565)0.420000:0.12230988)0.961000:0.26362279)0.142000:0.11775863)0.995000:0.42517349,((BHTH16146_Bunya-Arena_Beihai_barnacle_virus_5_len6887:1.60823082,(SHWC0209c12777_Bunya-Arena_Shahe_bunya-like_virus_1_len6147:1.93692224,(YYSZX17850_Bunya-Arena_Beihai_blue_swimmer_crab_virus_2_len6364:0.5028243,(BHTH41702_Bunya-Arena_Beihai_barnacle_virus_6_len5878:0.66291655,ref_mosHB136348_Bunya-Arena_Jiangxia_Mosquito_Virus_1_KM817670_len5754:0.37518574)0.971000:0.3260246)0.956000:0.57464)0.911000:0.35906511)0.735000:0.17824595,((SCJXSX36597_Bunya-Arena_Beihai_sesarmid_crab_virus_5_len8644:0.80146911,(XSNXC32933_Bunya-Arena_Xingshan_nematode_virus_3_len8366:0.23417483,((JMYJCC72012_Bunya-Arena_Jingmen_bunya-like_virus_1_len8361:0.13264872,(WHJHC41208_Bunya-Arena_Wuhan_ascaridia_galli_virus_1_len8390:3.9e-07,SYJFC11704_Bunya-Arena_Shayang_ascaridia_galli_virus_1_len8373:0.00238418)1.000000:0.11617551)0.000000:0.13420565,Unclassified_k141.6866_length:8.129e-05)0.000000:0.00015342)0.993000:0.53522361)1.000000:0.85757405,(ref_WHCC65775_Bunya-Arena_Wuhan_Insect_virus_3_KM817693_len6743:1.30887948,((((ref_mosHB106551_Bunya-Arena_Jiangxia_Mosquito_Virus_2_RdRp_KM817671_len5956:0.84435389,(ref_CC41253_Bunya-Arena_Shuangao_Bedbug_Virus_1_RdRp_KM817678_len6085:0.86148666,(SCM26604_Bunya-Arena_Hubei_bunya-like_virus_12_len4484:0.44165435,ref_mosZJ36691_Bunya-Arena_Shuangao_Mosquito_Virus_KM817682_len6141:0.37607571)0.959000:0.22086515)0.862000:0.16023862)0.998000:0.56001563,(ZCM20815_Bunya-Arena_Hubei_orthoptera_virus_2_RdRp_len8763:1.08821456,(WGML112345_Bunya-Arena_Hubei_bunya-like_virus_7_RdRp_len7402:0.02503085,WGML140341_Bunya-Arena_Hubei_myriapoda_virus_6_RdRp_len7470:0.02754261)1.000000:0.99951722)0.792000:0.17995679)0.240000:0.12949636,((BHJP59844_Bunya-Arena_Beihai_bunya-like_virus_5_len7842:1.56823289,(ref_YP_138530_Hantavirus:0.00578209,(ref_NP_942558_Seoul_virus:0.04200449,(ref_NP_942555_Dobrava-Belgrade_virus:0.03190186,((ref_NP_942124_Tula_virus:0.0450839,(ref_NP_941976_viral_Sin_Nombre_virus:0.03708626,ref_NP_604473_Andes_virus:0.03647846)0.594000:0.03572453)0.992000:0.07158814,(ref_Longquanvirus:0.09677661,(ref_FJ593498_Nova_virus:0.08121178,ref_YP_001911124_Thottapalayam_virus:0.09635258)0.905000:0.04289478)0.978000:0.05505468)0.991000:0.06694721)0.027000:0.02187476)0.830000:0.06565159)1.000000:1.36888056)0.683000:0.08624362,(ref_shrimp6186_Bunya-Arena_Whenzhou_Shrimp_Virus_2_RdRp_KM817687_len6873:1.04038921,(WLJQ100911_Bunya-Arena_Wenling_crustacean_virus_9_RdRp_len6691:0.78462821,((ref_insectZJ95907_Bunya-Arena_Shuangao_Insect_Virus_1_RdRp_KM817679_len7329:0.47316734,((ref_NP_047211_Bunyamwera_virus:0.11474587,(ref_YP_008709776_Murrumbidgee_virus:0.28841385,((ref_CC59661_Bunya-Arena_Wuhan_Louse_Fly_Virus_1_RdRp_KM817663_len6787:0.1149552,ref_NP_671968_La_Crosse_virus:0.10532533)0.555000:0.03905854,(ref_YP_008400138_Brazoran_virus:0.1604674,(ref_NP_982304_Oropouche_virus:0.1047198,((ref_YP_006590076_Shamonda_virus:0.04929025,ref_YP_001497159_Akabane_virus:0.09192302)0.952000:0.03518719,(ref_YP_006590082_Simbu_virus:0.07371623,ref_YP_006590079_Aino_virus:0.0822521)0.499000:0.0210028)0.982000:0.05280324)0.171000:0.02976158)0.982000:0.06902366)0.800000:0.03808526)0.863000:0.03287393)1.000000:0.31501725,(ref_KF981636_Khurdun_virus:0.2395341,(ref_AGX32061_Herbert_virus:0.02961996,(ref_AGX32058_Kibale_virus:0.05428683,ref_AGX32057_Tai_virus:0.04895872)0.292000:0.01902951)1.000000:0.41234187)0.313000:0.08510924)0.479000:0.10639986)0.996000:0.42148575,(((ref_YP_717933_Melon_yellow_spot_virus:0.02807771,(ref_NP_620752_Watermelon_silver_mottle_virus:0.00033182,(ref_NP_619688_Groundnut_bud_necrosis_virus:0.01279259,(ref_YP_717924_Capsicum_chlorosis_virus:0.01028477,ref_YP_001740047_Tomato_zonate_spot_virus:0.03686696)0.411000:0.00236706)0.797000:0.00577598)0.832000:0.01547341)0.704000:0.0475188,(ref_YP_006468898_Bean_necrotic_mosaic_virus:0.1466101,(ref_NP_619710_Impatiens_necrotic_spot_virus:0.03320567,ref_NP_049362_Tomato_spotted_wilt_virus:0.13038056)0.998000:0.10856921)0.313000:0.0628824)1.000000:0.82494178,(ref_HF568801_Pigeonpea_sterility_mosaic_virus:0.11430463,((ref_NC_013105_European_mountain_ash_ringspot-associated_virus:0.12227943,ref_JF795479_Redbud_yellow_ringspot_virus:0.16242363)1.000000:0.12606945,(ref_NC_015298_Rose_rosette_virus:0.06467871,ref_HQ703343_Fig_mosaic_virus:0.06748767)0.987000:0.06943608)0.475000:0.03384618)1.000000:0.6984416)0.330000:0.17016433)0.927000:0.23173679)0.936000:0.18599142)0.939000:0.20313109)0.369000:0.04355057)0.785000:0.06563487,((WGML134260_Bunya-Arena_Hubei_bunya-like_virus_11_len7824:1.39025608,BHJJX25757_Bunya-Arena_Beihai_hermit_crab_virus_2_RdRp_len9038:1.77725748)0.963000:0.66465159,(ref_spider112000_Bunya-Arena_Shayang_Spider_Virus_2_KM817677_len6646:1.2063259,((ref_AKN56871_Jonchet_virus:0.75319912,((QTM27070_Bunya-Arena_Hubei_bunya-like_virus_10_RdRp_len6180:0.04919254,ref_WHCCII13250_Bunya-Arena_Wuhan_Insect_virus_2_RdRp_KM817692_len7243:0.08111831)1.000000:0.41662094,(ref_SXSSP2428_Bunya-Arena_Sanxia_Water_Strider_Virus_2_RdRp_KM817675_len6739:0.33228473,ref_AKN56888_Ferak_virus:0.25682786)0.946000:0.19860555)0.970000:0.27063278)0.993000:0.44779082,(QTM75064_Bunya-Arena_Hubei_bunya-like_virus_9_len6171:0.63038502,(ref_insectZJ97888_Bunya-Arena_Shuangao_Insect_Virus_2_RdRp_KM817680_len4899:0.71547406,(SCM48138_Bunya-Arena_Hubei_bunya-like_virus_8_RdRp_len6899:0.24869073,(ref_ZL17268_Bunya-Arena_Wuchang_Cockroach_Virus_1_RdRp_KM817688_len6516:0.22198374,((QTM19232_Bunya-Arena_Hubei_odonate_virus_8_RdRp_len6413:0.11227827,QTM74767_Bunya-Arena_Hubei_odonate_virus_9_RdRp_len6464:0.13912778)1.000000:0.13788772,((SCM95079_Bunya-Arena_Hubei_diptera_virus_6_RdRp_len6396:0.15195475,ref_mosHB136897_Bunya-Arena_Wuhan_mosquito_virus_1_RdRp_KM817697_len6474:0.1446269)0.895000:0.03277795,(SCM173098_Bunya-Arena_Hubei_diptera_virus_7_RdRp_len6419:0.19631601,(ref_KJ434182_Kigluaik_phantom_virus:0.2216499,ref_mosHB136900_Bunya-Arena_Wuhan_Mosquito_Virus_2_RdRp_KM817698_len6574:0.34810179)0.995000:0.11872601)0.389000:0.03542035)0.993000:0.09128164)0.707000:0.06155705)0.992000:0.17108087)0.965000:0.15748701)0.990000:0.369632)0.746000:0.11493054)0.998000:0.63165292)0.843000:0.25269584)0.912000:0.17435082)0.913000:0.21114271)0.928000:0.19369481)0.981000:0.2630712)0.540000:0.1560317)0.986000:0.31345853)0.937000:0.12922534,((BHCL81707_Bunya-Arena_Beihai_bunya-like_virus_4_len9843:1.38713925,(WZSLuoI85881_Bunya-Arena_Wenzhou_bunya-like_virus_1_RdRp_len9420:0.79424339,WZFSL85898_Bunya-Arena_Wenzhou_channeled_applesnail_virus_4_RdRp_len13527:1.16683801)0.933000:0.41311315)0.994000:0.60206402,(BHNXC41490_Bunya-Arena_Beihai_sipunculid_worm_virus_7_RdRp_len11709:1.74088466,(WGML140132_Bunya-Arena_Hubei_myriapoda_virus_5_RdRp_len9874:0.91734074,(ref_YP_006590089_Golden_Gate_virus:0.57471495,(ref_NP_899221_Guanarito_virus:0.22326361,(ref_YP_002929493_Lujo_virus:0.21725449,ref_YP_516229_Mobala_virus:0.18605798)0.988000:0.24192242)0.997000:0.46033901)1.000000:0.6685448)0.911000:0.22047146)0.834000:0.13634289)0.603000:0.11711405)0.881000:0.12082249)0.535000:0.09623744,(WLJQ104142_Bunya-Arena_Wenling_crustacean_virus_8_RdRp_len8945:1.62803019,(SHWC0209c12742_Bunya-Arena_Shahe_bunya-like_virus_2_RdRp_len12352:0.15047037,SHWC0209c12776_Bunya-Arena_Shahe_isopoda_virus_4_RdRp_len12468:0.10382218)1.000000:1.48451015)0.306000:0.1481596)0.640000:0.16043119)1.000000:1.25794166);
