# Supplementary material for: Trafficked Malayan pangolins contain viral pathogens of humans
Source: Nat Microbiol. 2022 Aug 2;7(8):1259–69. doi: 10.1038/s41564-022-01181-1 (PMC9352580; doi:10.1038/s41564-022-01181-1)
Supplement: Source Data Fig. 1 — Phylogenetic tree files and source data. [file 41564_2022_1181_MOESM5_ESM.zip › Souece_Data_Figure_1b_Flavi_RdRp_aln_tri_trimal.phy_phyml_tree.new.nwk.txt]

(NC_001563_WNVgp1:0.08054071,NC_001437_JEVgp1:0.07969258,(NC_001477_DV1_gp1:0.20470096,(NC_002031_YFVgp1:0.19870608,(NC_001672_TBEVgp1:0.20742076,(NC_003676_APOIVgp1:0.26684233,((NC_021069_K928_gp1:0.27686096,NC_001564_CFA:0.27304604)0.995000:0.27849474,(NC_003996_TABVgp1:0.99182563,(((ZCM66784_JMTV_NS5-like_len_3135_943aa:0.62084043,(ZJinsect96267_NS5-like_len3061_905aa:0.40501367,(arthropodmix14081_JMTV_NS5_len_3170_911aa:0.31885314,(WHCC2c13291_JMTV_NS5-like_907aa:0.27162208,WHCCII13522_JMTV_NS5_len_3074_907aa:0.29439509)0.950000:0.12312332)0.749000:0.13890796)0.422000:0.13433989)1.000000:0.56708844,(JMTV_NSP1:0.86291027,EU792509_Toxocara_canis_ANT-5_NS5:0.9238281)0.892000:0.32027553)0.634000:0.18603025,(((ADK12629_GB_virus_D:0.53507251,NC_001837_HGvAgp1:0.53185969)0.964000:0.46704162,(fishG49106_flaviviridae_len9690_3086aa:0.74463996,((YP_009058898_Equine_hepacivirus:0.36014762,NC_004102_HCVgp1:0.35207945)1.000000:0.59673793,(YP_007905733_Rodent_hepacivirus:0.58576498,Q69422_POLG_GBVB:0.53130288)0.878000:0.15881016)0.949000:0.24328043)0.650000:0.29650107)1.000000:2.12020787,(((spider134009_flaviviridae_Length_20433_6649aa:0.41232812,spider134014_flaviviridae_6365aa:0.52353941)1.000000:0.87455313,(((Eddie20542_8572aa:0.73163217,SXSSP2490_flaviviridae_len_22879_7312aa:1.43799842)0.000000:0.02814265,(fly11645_flaviviridae_len_16506_5175aa:0.71554905,(WHCCII13325_flaviviridae_20746bp_6806aa:0.85749086,insect97238_flaviviridae_len_18554_5901aa:0.59643147)0.392000:0.11720561)0.746000:0.11920076)0.997000:0.38714795,((tick109204_flaviviridae_len_19537_6359aa:1.05309527,((WGML137011_flaviviridae_len_23677_7771aa:0.78177391,spider130389_flaviviridae_Length_20761_6817aa:0.78484874)0.589000:0.091665,(NC_020252_Gentian_Kobu-sho-associated_virus_7425aa:0.92509539,KF726084_Soybean_cyst_nematode_virus_5_strain_ScV5_5917aa:0.9403564)0.444000:0.13142196)0.914000:0.14157677)0.472000:0.06972084,(tick109186_flaviviridae_len_16262_5114aa:0.80694928,BHTH24432_flaviviridae_len_18719_5809aa:0.95286835)1.000000:0.57972506)0.762000:0.19187111)0.989000:0.35841611)0.775000:0.36086201,(YP_009109567_Norway_rat_pestivirus:0.31994828,(NC_001461_PestiV1gp1:0.282856,((Pangolin_pestivirus_BIME6/P141T/pangolin/2018:0.06934545,(Pangolin_pestivirus_BIME7/P027T/pangolin/2018:0.07119388,((Pangolin_pestivirus_BIME8/P179T/pangolin/2018:0.06318986,(Pangolin_pestivirus_BIME9/P180T/pangolin/2018:0.02719332,Pangolin_pestivirus_BIME9/P188T/pangolin/2018:0.03892535)0.492000:0.02636823)0.997000:0.04875835,((((new_k141.256653_length:0.04244207,(Pangolin_pestivirus_BIME6/P226T/pangolin/2018:0.05076386,Pangolin_pestivirus_BIME6/P141T/pangolin/2018:0.02742283)0.453000:0.01354241)0.997000:0.04756987,(Pangolin_pestivirus_BIME4/P035T/pangolin/2018:0.06370279,(Pangolin_pestivirus_BIME2/P022T/pangolin/2018:0.07916349,Pangolin_pestivirus_BIME1/P182T/pangolin/2018:0.0528724)0.954000:0.03146606)0.976000:0.05148292)0.542000:0.019587,((Pangolin_pestivirus_BIME7/P022T/pangolin/2018:1e-08,(Pangolin_pestivirus_BIME7/P027T/pangolin/2018:1e-08,Pangolin_pestivirus_BIME7/P023T/pangolin/2018:1e-08)0.000000:1e-08)1.000000:0.09603511,(new_k141.1110801_length:0.07422003,(Pangolin_pestivirus_BIME9/P180T/pangolin/2018:0.02848116,Pangolin_pestivirus_BIME9/P030T/pangolin/2018:0.03786974)0.963000:0.02665672)0.998000:0.04930155)0.653000:0.00585301)1.000000:0.0827695,(Pangolin_pestivirus_BIME6/P226T/pangolin/2018:0.0388326,Pangolin_pestivirus_BIME6/P141T/pangolin/2018:0.04236931)0.999000:0.05324335)0.000000:9.02e-06)0.972000:0.02285016)0.348000:0.01155288)0.086000:0.01491355,(Pangolin_pestivirus_BIME3/P115T/pangolin/2018:0.05253136,((Pangolin_pestivirus_BIME2/P022T/pangolin/2018:0.05278675,(QIE06437.1_Dongyang_pangolin_virus:0.00198646,QIE06436.1_Dongyang_pangolin_virus:0.01139144)0.997000:0.04397149)0.980000:0.03008269,(Pangolin_pestivirus_BIME4/P035T/pangolin/2018:0.07812159,(Pangolin_pestivirus_BIME1/P143T/pangolin/2018:0.02363717,(Pangolin_pestivirus_BIME1/P229T/pangolin/2018:0.01558338,Pangolin_pestivirus_BIME1/P019T/pangolin/2018:0.01941383)0.842000:0.01125495)0.983000:0.03003659)0.314000:0.0073838)0.931000:0.01750941)0.820000:0.02345011)1.000000:0.23147284)0.537000:0.09778911)1.000000:1.04472942)0.932000:0.42629655)0.985000:0.6326388)0.993000:0.48016403)1.000000:0.85273839)0.987000:0.21500484)0.755000:0.10590622)0.985000:0.10517918)0.993000:0.11569494)1.000000:0.1337954);
