# Supplementary material for: Trafficked Malayan pangolins contain viral pathogens of humans
Source: Nat Microbiol. 2022 Aug 2;7(8):1259–69. doi: 10.1038/s41564-022-01181-1 (PMC9352580; doi:10.1038/s41564-022-01181-1)
Supplement: Source Data Fig. 1 — Phylogenetic tree files and source data. [file 41564_2022_1181_MOESM5_ESM.zip › Souece_Data_Figure_1b_Mono-Chu_RdRp_aln_tri_trimal.phy_phyml_tree.nwk.txt]

(ref_insectZJ96406_Mono-Chu_Shuangao_Lacewing_Virus_KM817613_len6714:0.03474355,ref_insectZJ98107_Mono-Chu_Shuangao_Insect_Virus_5_KM817614_len9532:0.05209821,(ref_fly96273_Mono-Chu_Shayang_Fly_Virus_1_KM817598_len13732:0.53081481,(QCM109726_Mono-Chu_Hubei_coleoptera_virus_3_len13741:0.47744942,(BHJJX21702_Mono-Chu_Beihai_hermit_crab_virus_3_len12996:1.01939424,(ref_WZRBX18263_Mono-Chu_Wenzhou_crab_virus_3_KM817603_len12860:1.64020614,((SSZZ6973_Mono-Chu_Hubei_chuvirus-like_virus_4_len5150:1.68865488,((ref_YP_089661_Citrus_psorosis_virus:0.56762052,(ref_YP_053236_Lettuce_ring_necrosis_virus:0.24968349,ref_NP_848527_Mirafiore_lettuce_virus:0.20372382)0.831000:0.26244484)1.000000:3.00830128,(((((ref_NP_042024_Borna_disease_virus:1.87244385,((ref_YP_002905331_Midway_virus:0.99794587,(BHNXC39077_Mono-Chu_Beihai_rhabdo-like_virus_3_len10398:0.59775544,(BHJP58499_Mono-Chu_Beihai_rhabdo-like_virus_4_len10714:0.46090568,BHJP63888_Mono-Chu_Beihai_rhabdo-like_virus_5_len9404:0.40929288)1.000000:0.38134427)0.623000:0.16912242)0.939000:0.22863949,(SGJSC14943_Mono-Chu_Wenzhou_tapeworm_virus_1_RdRp_len6012:1.07264997,(WLJQ47777_Mono-Chu_Wenling_crustacean_virus_12_len7447:0.67028022,(BHJJX49420_Mono-Chu_Beihai_rhabdo-like_virus_6_len9664:0.40959933,ref_WZRBX43457_Mono-Chu_Wenzhou_crab_virus_1_KM817644_len9648:0.40358388)0.999000:0.37739467)1.000000:0.76889167)0.591000:0.17807212)0.890000:0.14824009)0.877000:0.10840366,(ZCM94262_Mono-Chu_Hubei_orthoptera_virus_5_len10903:1.34090352,(QTM26925_Mono-Chu_Hubei_rhabdo-like_virus_7_len9614:1.07528749,(ref_mosHB236539_Mono-Chu_Xincheng_Mosquito_Virus_KM817661_len12853:0.97799567,(SCM51501_Mono-Chu_Hubei_diptera_virus_11_len12513:0.48210366,ref_insectZJ96598_Mono-Chu_Shuangao_Fly_Virus_2_KM817638_len6275:0.42759697)0.923000:0.18975903)0.668000:0.28368834)0.996000:0.45792024)0.971000:0.26172643)0.984000:0.20100712,((BHTH14652_Mono-Chu_Beihai_barnacle_virus_8_len12395:1.03443937,(QTM19395_Mono-Chu_Hubei_rhabdo-like_virus_8_len6367:1.07110396,(QTM24798_Mono-Chu_Hubei_rhabdo-like_virus_6_len8436:0.56091069,(BHTSS15727_Mono-Chu_Beihai_rhabdo-like_virus_1_len10551:0.61614194,(BHTSS7258_Mono-Chu_Beihai_rhabdo-like_virus_2_len12016:0.48869975,WHSFII19440_Mono-Chu_Hubei_rhabdo-like_virus_5_len7043:0.64033471)0.831000:0.11917815)0.961000:0.17288837)0.914000:0.13292904)0.874000:0.21352279)1.000000:1.01179379,(ref_AHW76811_Sclerotinia_sclerotiorum_negative-stranded_RNA_virus_1:1.32603256,arthropodmix13990_Mono-Chu_Hubei_rhabdo-like_virus_4_len10003:1.55422845)0.989000:0.58726502)0.039000:0.02413513)0.659000:0.11799099,(((WCLSXC55347_Mono-Chu_Wuchan_romanomermis_nematode_virus_2_len9903:0.76917072,(QCM135517_Mono-Chu_Hubei_rhabdo-like_virus_3_len12304:0.94430835,ref_tick109020_Mono-Chu_Tacheng_Tick_Virus_6_KM817641_len10787:0.7483631)0.853000:0.18990879)0.798000:0.1332119,(QTM133243_Mono-Chu_Hubei_odonate_virus_10_len14690:0.92154258,(ref_SXSSP2581_Mono-Chu_Sanxia_Water_Strider_Virus_4_KM817633_len12930:0.78546614,ref_spider123641_Mono-Chu_Lishi_Spider_Virus_2_KM817632_len9924:0.73448455)0.930000:0.14317253)0.977000:0.21026893)1.000000:0.41790529,(((((WLJQ101844_Mono-Chu_Wenling_crustacean_virus_10_len11938:0.45400706,WLJQ201798_Mono-Chu_Wenling_crustacean_virus_11_len11560:0.43666733)1.000000:0.56832,((ref_mosHB236541_Mono-Chu_Wuhan_Mosquito_Virus_9_KM817659_len13712:0.76711385,(ref_CC61396_Mono-Chu_Shuangao_Bedbug_Virus_2_KM817637_len10925:0.57748824,(ref_SXSSP2583_Mono-Chu_Sanxia_Water_Strider_Virus_5_KM817634_len12978:0.36702792,ref_fly59540_Mono-Chu_Jingshan_Fly_Virus_2_KM817631_len6843:0.5200994)0.896000:0.11076069)0.979000:0.16250959)1.000000:0.34470147,((ref_WHCC118217_Mono-Chu_Wuhan_Ant_Virus_KM817645_len7202:0.41782414,QTM25107_Mono-Chu_Hubei_rhabdo-like_virus_1_len11834:0.4370604)1.000000:0.70560032,(ref_insectZJ98112_Mono-Chu_Shuangao_Insect_Virus_6_KM817639_len6269:1.4662518,(ref_fly116579_Mono-Chu_Wuhan_House_Fly_Virus_2_KM817649_len14731:0.29253149,(ref_fly115936_Mono-Chu_Shayang_Fly_Virus_3_KM817636_len15462:0.06732213,ref_fly82621_Mono-Chu_Wuhan_Fly_Virus_3_KM817647_len7785:0.03080431)1.000000:0.38284703)0.999000:0.36385142)0.666000:0.15320845)0.502000:0.06554158)0.720000:0.07241674)0.997000:0.24024894,(WGML146453_Mono-Chu_Hubei_myriapoda_virus_7_len16196:1.52481737,(BHTH16013_Mono-Chu_Beihai_barnacle_virus_7_len11112:1.33140841,WHSWHC60518_Mono-Chu_Hubei_rhabdo-like_virus_2_len10841:0.99002759)0.810000:0.11135321)0.615000:0.10515683)0.927000:0.10163253,((ref_tick109082_Mono-Chu_Tacheng_Tick_Virus_7_KM817642_len13408:0.82696642,(WHZHC73015_Mono-Chu_Hubei_rhabdo-like_virus_9_len13776:0.34714723,SYJFC48550_Mono-Chu_Shayang_ascaridia_galli_virus_2_len13283:0.41795287)1.000000:0.54248557)0.963000:0.17473637,(((ref_YP_052855_Maize_mosaic_virus:0.65324807,(ref_YP_004927971_Potato_yellow_dwarf_virus:0.50527978,ref_NP_620502_Rice_yellow_stunt_virus:0.60057677)0.917000:0.13600049)1.000000:0.34507555,(ref_YP_001294929_Orchid_fleck_virus:0.67274961,(ref_YP_052849_Maize_fine_streak_virus:0.75213392,ref_NP_042286_Sonchus_yellow_net_virus:0.81732359)0.545000:0.14931448)0.921000:0.1191188)1.000000:0.59896218,(ref_NP_597914_Northern_cereal_mosaic_virus:0.91400641,((ref_WHCCII13270_Mono-Chu_Wuhan_Insect_virus_6_KM817652_len14191:0.36566447,(ref_WHCCII13264_Mono-Chu_Wuhan_Insect_virus_5_KM817651_len12734:0.28925838,ref_YP_006576506_Persimmon_virus_A:0.20033499)0.947000:0.11059689)0.708000:0.06736453,(ref_YP_425092_Lettuce_necrotic_yellows_virus:0.35447799,ref_WHCCII12826_Mono-Chu_Wuhan_Insect_virus_4_KM817650_len13490:0.4436638)0.916000:0.10534569)1.000000:0.55597919)0.965000:0.22181561)0.944000:0.1702407)0.933000:0.11026392)0.827000:0.16169408,(ref_YP_002308576_Lettuce_big-vein_associated_virus:1.47925876,((ref_AHL66985_Long_Island_tick_rhabdovirus:0.27582448,ref_ACZ81407_Moussa_virus:0.22111022)1.000000:0.44645877,((ref_NP_056797_Rabies_virus:0.022105,(ref_NP_478343_Australian_bat_lyssavirus:0.04225199,(ref_YP_001285392_European_bat_lyssavirus_1:0.01306865,ref_YP_007641391_Lagos_bat_virus:0.05213891)0.645000:0.01517521)0.746000:0.01611505)1.000000:0.62894794,(((XSNXC32924_Mono-Chu_Xingshan_nematode_virus_4_len11743:0.40696668,(XZSJSC65538_Mono-Chu_Xinzhou_dimarhabdovirus_virus_1_len11231:0.23502037,XZSJSC65771_Mono-Chu_Xinzhou_nematode_virus_4_len11731:0.38828665)0.945000:0.09463338)1.000000:0.17929281,(ref_tick109145_Mono-Chu_Taishun_Tick_Virus_KM817643_len11280:0.59451375,ref_tick109152_Mono-Chu_Huangpi_Tick_Virus_3_KM817630_len13169:0.38819924)0.948000:0.0841706)0.090000:0.03272361,((ref_tick108993_Mono-Chu_Bole_Tick_Virus_2_KM817629_len11843:0.37835315,(ref_tick109024_Mono-Chu_Tacheng_Tick_Virus_3_KM817640_len8683:0.10414416,ref_tick109187_Mono-Chu_Wuhan_Tick_Virus_1_KM817660_len10306:0.16174985)1.000000:0.23063938)1.000000:0.21052144,(((((ref_ADB88761_Durham_virus:0.30784043,ref_YP_238534_Tupaia_virus:0.19370431)1.000000:0.35216483,((LCM101902_Mono-Chu_Hubei_lepidoptera_virus_2_len13109:0.4981645,(QTM26629_Mono-Chu_Hubei_dimarhabdovirus_virus_2_len11332:0.24560672,ref_WHCCII13332_Mono-Chu_Wuhan_Insect_virus_7_KM817653_len11165:0.21909791)1.000000:0.21825849)0.794000:0.06195977,((ref_fly100821_Mono-Chu_Wuhan_House_Fly_Virus_1_KM817648_len12651:0.26742688,((ref_fly34462_Mono-Chu_Shayang_Fly_Virus_2_KM817635_len12291:0.04180026,ref_fly96780_Mono-Chu_Wuhan_Fly_Virus_2_KM817646_len12247:0.02110256)1.000000:0.27672569,(SCM172232_Mono-Chu_Hubei_diptera_virus_9_len13000:0.24452725,SCM43656_Mono-Chu_Hubei_diptera_virus_10_len13161:0.20223784)0.916000:0.0575425)0.195000:0.02691524)0.999000:0.13595388,((ref_YP_008686601_Drosophila_obscura_sigmavirus:0.24239129,(SCM45623_Mono-Chu_Drosophila_immigrans_sigmavirus_len12486:0.00164313,ref_AMK09246_Drosophila_immigrans_sigmavirus:1.4e-07)1.000000:0.19968871)1.000000:0.24012806,(SCM51525_Mono-Chu_Hubei_dimarhabdovirus_virus_1_len11145:0.29514162,(ref_YP_003126913_Drosophila_melanogaster_sigmavirus:0.29350324,(ref_CC64619_Mono-Chu_Wuhan_Louse_Fly_Virus_10_KM817657_len11541:0.0906862,(ref_CC22735_Mono-Chu_Wuhan_Louse_Fly_Virus_8_KM817655_len6653:0.06980105,ref_CC63457_Mono-Chu_Wuhan_Louse_Fly_Virus_9_KM817656_len11370:0.06345199)0.993000:0.07119637)1.000000:0.13636151)0.000000:0.048628)1.000000:0.16984492)0.413000:0.04887079)0.935000:0.05146407)0.226000:0.01665958)0.805000:0.04197978,(((ref_CC65127_Mono-Chu_Wuhan_Louse_Fly_Virus_5_KM817654_len11110:0.22968377,ref_AHB08865_Kolente_virus:0.25126388)0.997000:0.16064817,(ref_tick107864_Mono-Chu_Yongjia_Tick_Virus_2_KM817662_len10833:0.27251702,ref_BAN29060_Nishimuro_virus:0.25408989)0.985000:0.10421407)0.998000:0.14691808,(WHSFII14871_Mono-Chu_Wuhan_pillworm_virus_2_len12548:0.54910216,SCM46012_Mono-Chu_Hubei_dimarhabdovirus_virus_4_len6920:0.58708372)0.611000:0.0876154)0.983000:0.0715378)0.872000:0.05321141,(((ref_YP_002333280_Wongabel_virus:0.26589257,ref_YP_003518294_Ngaingan_virus:0.31071089)0.901000:0.08299478,(ref_YP_007641376_Tibrogargan_virus:0.47500961,(ref_YP_006202628_Kotonkan_virus:0.22208644,(ref_YP_006200965_Obodhiang_virus:0.30961154,ref_NP_065409_Bovine_ephemeral_fever_virus:0.28549665)0.953000:0.08019163)0.989000:0.14463581)0.855000:0.07533544)1.000000:0.13063057,((ref_YP_008686607_Eel_virus_European_X:0.18560415,ref_YP_802942_Siniperca_chuatsi_rhabdovirus:0.26990491)0.999000:0.20818182,(ref_CC64168_Mono-Chu_Wuhan_Louse_Fly_Virus_11_KM817658_len6834:0.30719294,(ref_YP_007641386_Isfahan_virus:0.19628391,ref_NP_041716_Vesicular_stomatitis_Indiana_virus:0.2142208)0.882000:0.05460577)1.000000:0.16969155)0.866000:0.03464633)0.677000:0.03713069)0.853000:0.04794704,(QTM26149_Mono-Chu_Hubei_dimarhabdovirus_virus_3_len11670:0.62742426,ref_YP_009094323_Culex_tritaeniorhynchus_rhabdovirus:0.5829632)0.871000:0.12205859)0.997000:0.13203975)0.248000:0.04284843)0.967000:0.11709844)0.898000:0.12388027)1.000000:1.17476413)0.808000:0.15549429)0.996000:0.26044216)0.929000:0.14754142)0.808000:0.12526104,((ref_NP_049550_Viral_hemorrhagic_septicemia_virus:0.15654153,(ref_NP_050585_Snakehead_virus:0.17893673,(ref_NP_919035_Hirame_rhabdovirus:0.04740696,ref_NP_042681_Infectious_hematopoietic_necrosis_virus:0.07739177)1.000000:0.22212809)0.673000:0.03754902)1.000000:1.95887655,(((ref_NP_066251_Ebola_virus_Mayinga_Zaire_1976:0.05311013,ref_NP_690587_Reston_ebolavirus:0.04252113)0.805000:0.05650554,(ref_YP_004928143_Lloviu_virus:0.19193916,ref_YP_001531159_Marburg_marburgvirus:0.36660789)0.024000:0.06732428)1.000000:1.05311921,(((ANO40523.1_Swine_pneumovirus_57:0.00925479,(YP_009094045.1_Pneumovirus_dog_Bari_2012:0.00654862,ref_YP_173335_Pneumonia_virus_of_mice:0.00656647)0.915000:0.01560185)0.800000:0.08508249,(ref_YP_012613_Human_metapneumovirus:0.36216207,((AXG65349.1_Human_respiratory_syncytial_virus_B:2e-08,(ref_NP_056866_Human_respiratory_syncytial_virus:0.00164895,AMT78703_Human_orthopneumovirus:0.00165433)0.000000:2e-08)0.883000:0.01751171,(Pangolin_respiratory_syncytial_virus_A/P021T/2018:3e-08,(AXG23204.1_Human_respiratory_syncytial_virus_A:2e-08,(new_k141.14740_length:0.04731821,Pangolin_orthopneumovirus_BIME1/P026T/pangolin/2018:2.4e-07)1.000000:0.34007233)0.000000:2e-08)0.710000:0.00938514)1.000000:0.25172034)0.487000:0.1067159)1.000000:2.23803442,(((ref_YP_338085_J-virus:0.22333777,((ref_NP_054697_Tupaia_paramyxovirus:0.24344595,(ref_YP_006347589_Nariva_virus:0.18951845,(AHY03301_Canine_morbillivirus:0.04808123,(ref_NP_056924_Measles_virus:0.08289852,ref_NP_945030_Dolphin_morbillivirus:0.06456545)0.943000:0.03628037)1.000000:0.2212434)0.765000:0.06122646)0.812000:0.05160574,ref_NP_112028_Nipah_virus:0.2472091)0.256000:0.03337568)0.999000:0.1919997,(ref_NP_899661_Fer-de-Lance_paramyxovirus:0.29757294,(ref_NP_067153_Human_parainfluenza_virus_3:0.16513006,(ref_NP_604442_Human_parainfluenza_virus_1:0.02450407,(Pangolin_respirovirus/P021T/pangolin/2018:0.00747477,NP_056879_Sendai_virus:0.00120486)0.939000:0.02281401)1.000000:0.11483689)1.000000:0.23753976)0.812000:0.09034895)0.989000:0.26825378,((ref_YP_415514_Menangle_virus:0.24183306,(ref_YP_008378665_Human_parainfluenza_virus_4a:0.19352996,(ref_NP_054714_Mumps_virus:0.10042337,(ref_NP_598406_Human_parainfluenza_virus_2:0.22792925,ref_YP_001249278_Mapuera_virus:0.14596736)0.293000:0.03517537)0.981000:0.07730432)0.825000:0.07689567)1.000000:0.21244526,(ref_NP_150063_Avian_paramyxovirus_6:0.40453027,(ref_YP_007008152_Avian_paramyxovirus_4:0.58925331,ref_NP_071471_Newcastle_disease_virus:0.54251639)0.089000:0.06496274)0.987000:0.13591951)0.990000:0.3140877)0.999000:0.78580946)0.830000:0.2180653)0.991000:0.45786014)0.928000:0.20860645)0.964000:0.32556302)0.787000:0.23260944)0.000000:0.10894046,(WGML66308_Mono-Chu_Hubei_myriapoda_virus_8_len13517:1.07747118,(BHTH10927_Mono-Chu_Beihai_barnacle_virus_9_len11058:1.19858315,((ref_tick107216_Mono-Chu_Tacheng_Tick_Virus_4_KM817599_len10815:0.79716898,((((QTM26249_Mono-Chu_Hubei_chuvirus-like_virus_1_RdRp_len6873:0.51046524,(ref_spider122673_Mono-Chu_Hubei_chuvirus-like_virus_2_RdRp_KM817597_len7054:0.32798436,(QTM26698_Mono-Chu_Hubei_chuvirus-like_virus_3_len11280:0.34852759,ref_ZL15189_Mono-Chu_Wuchang_Cockroach_Virus_3_RdRp_KM817604_len7152:0.43346997)0.987000:0.13899374)0.823000:0.07943178)0.265000:0.04886322,(ref_mosHB234429_Mono-Chu_Wuhan_Mosquito_Virus_8_KM817610_len12004:0.59108401,ref_insectZJ97300_Mono-Chu_Shuangao_Fly_Virus_1_KM817612_len6992:0.66299237)0.938000:0.10014467)0.881000:0.0597184,(SXXX37205_Mono-Chu_Sanxia_atyid_shrimp_virus_4_len11270:0.8485191,(ref_WZRBX33387_Mono-Chu_Wenzhou_crab_virus_2_RdRp_KM817601_len6959:0.57939434,(WLJQ104274_Mono-Chu_Beihai_chuvirus-like_virus_2_len6877:0.51865971,(WLJQ104251_Mono-Chu_Wenling_crustacean_virus_13_RdRp_len6103:0.13887522,WLJQ104130_Mono-Chu_Wenling_crustacean_virus_14_RdRp_len6699:0.18782095)1.000000:0.32595018)0.923000:0.12496297)0.719000:0.09123425)0.599000:0.10048327)0.944000:0.10627711,(QTM161788_Mono-Chu_Hubei_odonate_virus_11_len11349:0.79440831,(((ref_liyanpi38669_Mono-Chu_Bole_Tick_Virus_3_KM817593_len11183:0.37722369,ref_tick109087_Mono-Chu_Changping_Tick_Virus_2_KM817594_len10877:0.27544186)0.865000:0.09992,((ref_CC60948_Mono-Chu_Wuhan_Louse_Fly_Virus_6_RdRp_KM817606_len6777:0.23791613,ref_CC64638_Mono-Chu_Wuhan_Louse_Fly_Virus_7_RdRp_KM817609_len6833:0.25463292)1.000000:0.36520338,(ref_microplus180_Mono-Chu_Wuhan_tick_virus_2_KM817611_len11404:0.50255618,(ref_tick109151_Mono-Chu_Changping_Tick_Virus_3_KM817595_len9527:0.07923992,ref_tick109154_Mono-Chu_Tacheng_Tick_Virus_5_KM817600_len10017:0.07819163)1.000000:0.35880349)0.916000:0.07872731)0.740000:0.06163458)0.989000:0.12471347,(QMP82301_Dermapteran_chu-related_virus_OKIAV142:0.4477295,WLJQ101487_Mono-Chu_Beihai_chuvirus-like_virus_1_len6589:0.46945672)0.678000:0.07121797)0.997000:0.18551774)0.994000:0.19132055)0.979000:0.17380625)0.902000:0.14379255,(WLJQ91782_Mono-Chu_Wenling_crustacean_virus_15_len11119:1.29051245,XZSJSC65765_Mono-Chu_Xinzhou_nematode_virus_5_len7991:1.09984974)0.759000:0.26802415)0.523000:0.10302398)0.992000:0.28448491)0.966000:0.24917342)0.980000:0.26421054)0.696000:0.15444873)1.000000:0.47954573)0.432000:0.15794176)1.000000:0.93109617);
