# Supplementary material for: Trafficked Malayan pangolins contain viral pathogens of humans
Source: Nat Microbiol. 2022 Aug 2;7(8):1259–69. doi: 10.1038/s41564-022-01181-1 (PMC9352580; doi:10.1038/s41564-022-01181-1)
Supplement: Source Data Fig. 1 — Phylogenetic tree files and source data. [file 41564_2022_1181_MOESM5_ESM.zip › Souece_Data_Figure_1b_Nido_RdRp_aln_tri_trimal.phy_phyml_tree.nwk.txt]

(ref_NC_022787_Porcine_torovirus:0.03215653,ref_NC_007447_Breda_virus:0.05831982,((ref_NC_008516_White_bream_virus:0.87631991,(XZSJSC65757_Xinzhou_toro-like_virus_len30353:0.51323339,(XZSJSC61041_Xinzhou_nematode_virus_6_len25961:0.40790993,ref_NC_024709_Ball_python_nidovirus:0.47641301)0.987000:0.20190317)1.000000:0.49123366)0.865000:0.16918006,((ref_NC_026439_African_pouched_rat_arterivirus:0.56349584,(ref_NC_002532_Equine_arteritis_virus:1.11881183,((ref_NC_025113_Southwest_baboon_virus_1:0.24428462,(ref_NC_003092_Simian_hemorrhagic_fever_virus:0.26390311,ref_NC_026509_De_Brazzas_monkey_arterivirus:0.28330689)0.263000:0.07164295)1.000000:0.38946449,(ref_NC_001639_Lactate_dehydrogenase-elevating_virus:0.43129048,ref_NC_001961_PRRSV:0.37492907)1.000000:0.18909578)0.940000:0.12680742)0.817000:0.11485235)1.000000:2.23035035,(((BZL87871_Beihai_Nido-like_virus_1_len20278:1.20149694,(ref_NC_020900_Meno_virus_strain:0.12703943,(ref_NC_015874_Nam_Dinh_virus:0.10251867,ref_NC_020901_Nse_virus_strain:0.12816247)0.826000:0.06437175)1.000000:1.48381000)0.995000:0.38649208,((ref_NC_010306_Gill-associated_virus:1.65636043,(shrimp13441_Wenzhou_Nido-like_virus_1_len6287:1.27908050,(BHJJX25971_Beihai_hermit_crab_virus_4_len29385:0.81194690,(BHXun32263_Beihai_Nido-like_virus_2_len24648:0.40303066,WLJQ99370_Wenling_nido-like_virus_1_len24854:0.30076032)1.000000:0.38506319)1.000000:0.62863162)1.000000:0.62606098)0.977000:0.39049527,(SSZZ3468_Hubei_tetragnatha_maxillosa_virus_7_len19865:2.52632357,(SCM49454_Wuhan_nido-like_virus_1_len17562:0.95281546,WHCCII13334_Wuhan_insect_virus_19_len15441:1.07377380)1.000000:1.52598475)0.996000:0.75985849)0.714000:0.25242952)0.998000:0.43258490,((ref_NC_016992_Sparrow_coronavirus_HKU17:0.12555612,ref_NC_016995_Wigeon_coronavirus_HKU20:0.16623751)1.000000:0.31556953,((ref_NC_001451_Avian_infectious_bronchitis_virus:0.12497142,ref_NC_010646_Beluga_Whale_coronavirus_SW1:0.21255499)1.000000:0.13343668,((ref_NC_002306_Feline_infectious_peritonitis_virus:0.11826539,(NC_009988_Rhinolophus_bat_coronavirus_HKU2:0.09729155,(ref_NC_003436_Porcine_epidemic_diarrhea_virus:0.10371306,(ref_NC_010438_Bat_coronavirus_HKU8:0.08711881,ref_NC_005831_Human_coronavirus_NL63:0.10183779)0.083000:0.01636149)0.999000:0.05691095)0.997000:0.06824559)1.000000:0.23220271,(ref_NC_006577_Human_coronavirus_HKU1:0.27168568,(((Pangolin_coronavirus_HKU4/P251T/pangolin/2018:0.01035001,(AIA62351.1_BtTp-BetaCoV/bat/China/2012:0.00078640,NC_009019_Tylonycteris_bat_coronavirus_HKU4/bat/China/2006:0.00315884)0.967000:0.00898206)0.999000:0.02089344,(ref_NC_019843_Middle_East_respiratory_syndrome_coronavirus:0.04379467,NC_009020_Pipistrellus_bat_coronavirus_HKU5/bat/China/2006:0.02402969)0.496000:0.01289099)1.000000:0.15639707,(NC_009021_Rousettus_bat_coronavirus_HKU9/bat/China/2007:0.17314465,(BCG66625.1_SARS-related_CoV/bat/Japan/2013:0.00603140,((ref_NC_004718_SARS_coronavirus:0.00313399,(AVP78030.1_Bat_SARS-like_coronavirus/bat/China/2017:0.00321136,AVP78041.1_Bat_SARS-like_coronavirus/bat/China/2015:0.00644085)0.000000:0.00004362)0.447000:0.00420561,(QIA48631.1_Pangolin_coronavirus/pangolin/China/2017:0.00996380,(SARS-CoV-2:0.00079705,(QQM18863.1_Bat_coronavirus_RacCS203/bat/Thailand/2020:0.00159724,(QHR63299.2_Bat_coronavirus_RaTG13/bat/China/2013:0.00079793,(MT121216_Pangolin_coronavirus/pangolin/China/2019:0.00000001,QIG55944.1_Pangolin_coronavirus/pangolin/China/2019:0.00000001)0.858000:0.00079723)0.000000:0.00000008)0.000000:0.00000008)0.928000:0.00470245)0.889000:0.00678160)0.171000:0.00624960)1.000000:0.16169028)0.973000:0.04722392)0.954000:0.04878892)0.998000:0.09600674)1.000000:0.09577763)0.908000:0.09543876)1.000000:1.02443795)0.989000:0.61627389)0.999000:0.82437846)1.000000:0.79350827);
