# Supplementary material for: Trafficked Malayan pangolins contain viral pathogens of humans
Source: Nat Microbiol. 2022 Aug 2;7(8):1259–69. doi: 10.1038/s41564-022-01181-1 (PMC9352580; doi:10.1038/s41564-022-01181-1)
Supplement: Source Data Fig. 1 — Phylogenetic tree files and source data. [file 41564_2022_1181_MOESM5_ESM.zip › Souece_Data_Figure_1b_Parvo_VP1_aln_tri_trimal.phy_phyml_tree.nwk.txt]

(NP_542611.1_VP_Bombyx_mori_densovirus_1:0.00483116,(NP_694837.1_Bombyx_mori_densovirus_5:2e-07,NP_955627.1_major_Bombyx_mori_densovirus_5:3.4e-07)0.000000:2.3e-07,((YP_164341.1_Dendrolimus_punctatus_densovirus:0.10739882,(YP_009021038.1_Danaus_plexippus_plexippus_iteravirus:0.11037423,NP_694840.1_Casphalia_extranea_densovirus:0.05604226)0.797000:0.04394886)0.736000:0.06577306,((((YP_002887627.1_Culex_pipiens_densovirus:0.53023725,(YP_007003825.1_Pseudoplusia_includens_densovirus:0.07714209,(NP_046815.1_polypeptide_Diatraea_saccharalis_densovirus:0.10905002,(NP_958101.1_Mythimna_loreyi_densovirus:0.01926298,(NP_694830.1_Galleria_mellonella_densovirus:0.05051844,NP_694823.1_Junonia_coenia_densovirus:4.2e-07)0.764000:0.01020704)0.961000:0.07035238)0.148000:0.05946584)0.991000:0.44894826)0.990000:0.71234876,(NP_874379.2_Blattella_germanica_densovirus_1:1.45006447,(YP_009507339.1_Sea_star-associated_densovirus:0.1854903,YP_009134734.1_Cherax_quadricarinatus_densovirus:0.282641)0.998000:1.0472794)0.575000:0.42555208)0.843000:0.32551857,(YP_008658570.1_Acheta_domestica_mini_ambidensovirus:2.08769502,YP_009552710.1_Bombus_cryptarum_densovirus:1.2583709)0.676000:0.15621488)0.893000:0.66086432,((Chaphamaparvovirus_QPN96886.1_Chaphamaparvovirus_strain_Tyto_alba/Hungary/2015:0.21523753,((Chaphamaparvovirus_YP_009551965.1_Porcine_parvovirus_7_strain_swine/China/2015:0.70907472,((Chaphamaparvovirus_QOR29545.1_Carnivore_chaphamaparvovirus_1_strain_dog/Italy/2019:0.15085862,Chaphamaparvovirus_QJQ50416.1_Feline_chaphamaparvovirus_strain_feline/Canada/2018:0.15625137)1.000000:0.29438795,((Chaphamaparvovirus_QOR29550.1_Bat_chaphamaparvovirus_strain_bat/USA/2020:0.13635351,(Chaphamaparvovirus_YP_009553677.1_Mouse_kidney_parvovirus_strain_Mus_musculus/Australia/2016:1e-08,YP_009553677.1_Mouse_kidney_parvovirus:1e-08)0.997000:0.18797493)0.974000:0.18856671,(Pangolin_chaphamaparvovirus_BIME1/P230T/pangolin/2018:0.26921115,Chaphamaparvovirus_ANY57894.1_Rat_parvovirus_2_strain_rat/Chaina/2014:0.1582257)0.997000:0.22408158)0.561000:0.07163959)0.611000:0.04019897)0.872000:0.12489045,((Chaphamaparvovirus_QMI57839.1_Chestnut_teal_chaphamaparvovirus_3_strain_duck/Australia/2018:0.35911892,(Chaphamaparvovirus_QRK03701.1_Galliform_chaphamaparvovirus_3_strain_Larus_delawarensis/Canada/2015:0.26183546,Chaphamaparvovirus_QMI57831.1_Chestnut_teal_chaphamaparvovirus_1_strain_duck/Australia/2018:0.21269378)1.000000:0.3754866)0.801000:0.1220097,(Chaphamaparvovirus_QMI57783.1_Pacific_black_duck_chaphamaparvovirus_1_strain_duck/Australia/2016:0.57752479,(Chaphamaparvovirus_QMI57835.1_Chestnut_teal_chaphamaparvovirus_2_strain_duck/Australia/2018:0.04579903,Chaphamaparvovirus_QMI57845.1_Chestnut_teal_chaphamaparvovirus_strain_duck/Australia/2018:0.08925775)1.000000:0.35544694)0.306000:0.10577783)0.996000:0.29339703)0.910000:0.26341235)1.000000:2.8252505,(((NP_757371.1_Porcine_parvovirus:0.14368528,((NP_041244.1_Minute_virus_of_mice:1e-08,NP_041248.1_Minute_virus_of_mice:2e-07)1.000000:0.34409804,(Pangolin_protoparvovirus1:1e-08,(NP_041400.1_Canine_parvovirus:0.01195599,(Pangolin_protoparvovirus2:1.4e-07,AXI69393.1_Canine_parvovirus:2.6e-07)0.000000:1e-08)0.000000:1e-08)0.998000:0.16870997)0.503000:0.10895421)0.886000:0.15820304,((YP_009507344.1_Gray_fox_amdovirus:0.0587424,(YP_009110762.1_Raccoon_dog_amdovirus:0.0265281,(YP_009361880.1_Skunk_amdoparvovirus:0.0375412,YP_009315909.1_Amdoparvovirus_sp:0.01048316)0.781000:0.01707819)0.791000:0.0185061)0.999000:0.46230027,((YP_009186841.1_Rat_bufavirus_SY-2015:0.13891486,YP_009130651.1_Eulipotyphla_protoparvovirus_1:0.08692074)0.985000:0.14997075,((YP_009507380.1_Primate_protoparvovirus_1:0.14260302,YP_009058895.1_Bufavirus-3:0.14956004)0.810000:0.06456589,(YP_009272691.1_Sea_otter_parvovirus_1:0.26257438,(YP_009241377.1_Megabat_bufavirus_1:0.27071262,YP_009508805.1_Cutavirus:0.18950837)0.772000:0.09655913)0.912000:0.09592742)0.995000:0.17665819)1.000000:0.47973375)0.609000:0.19760879)1.000000:1.62084508,((((YP_009552827.1_Red-crowned_crane_parvovirus:0.10226906,YP_009552128.1_Red-crowned_crane_parvovirus:0.09727729)0.995000:0.27576268,(YP_009046828.1_Turkey_parvovirus:0.14349356,(YP_009507348.1_Turkey_parvovirus:6.6e-07,YP_009046820.1_Chicken_parvovirus:0.004069)0.945000:0.06825185)0.677000:0.12840186)1.000000:0.7417847,((YP_009111340.1_Slow_loris_parvovirus_1:0.72904929,((YP_009507377.1_Chipmunk_parvovirus:0.47849367,((NP_694865.1_Human_erythrovirus_V9:0.00823577,YP_004928146.1_1_Human_parvovirus_B19:0.00336644)0.998000:0.20508844,(YP_009507374.1_Pig-tailed_macaque_parvovirus:0.05931551,(YP_009507369.1_Simian_parvovirus:0.01892499,YP_009507372.1_Rhesus_macaque_parvovirus:0.05746876)0.859000:0.02904395)0.964000:0.15941466)0.997000:0.35463279)0.996000:0.37578812,((((YP_009021567.1_Porcine_parvovirus_6:0.48917591,(YP_004013958.1_Porcine_parvovirus_4/swine/USA/2006:0.2021617,YP_008888534.1_Porcine_parvovirus_5:0.36267746)0.988000:0.22894884)0.890000:0.1207044,(YP_009552776.1_Equine_parvovirus_H:0.41861502,YP_009116877.1_Sesavirus_CSL10538:0.61977101)0.944000:0.14855819)0.590000:0.0908356,((Pangolin_copiparvovirus_BIME2/P220T/pangolin/2018:6.7e-07,((Pangolin_copiparvovirus_BIME2/P187T/pangolin/2018:1e-08,Pangolin_copiparvovirus_BIME2/P187T/pangolin/2018:1e-08)0.922000:0.00828911,(Pangolin_copiparvovirus_BIME2/P229T/pangolin/2018:1.1e-07,(Copiparvovirus_sp1_k141.65295_length.p1:0.0289706,(Pangolin_copiparvovirus_BIME1/P206T/pangolin/2018:2.7e-07,Pangolin_copiparvovirus_BIME1/P171T/pangolin/2018:0.00412353)0.930000:0.01852825)0.992000:0.04209433)0.000000:1.1e-07)0.760000:0.00822124)1.000000:0.5483572,(QBM79592.1_Roe_deer_copiparvovirus/tick/Belgium/2019:0.39732725,YP_077176.1_Bovine_parvovirus_2:0.29663282)1.000000:0.50403764)0.156000:0.09488446)1.000000:0.46829025,((YP_009389279.1_Ungulate_tetraparvovirus_3:3.4e-07,YP_009112879.1_Porcine_parvovirus_2:0.0122722)1.000000:0.88902664,((YP_009507386.1_Porcine_hokovirus:1e-08,YP_008439208.1_Porcine_partetravirus:1e-08)0.918000:0.07607831,((YP_009508197.1_Bovine_hokovirus_1:2.3e-07,YP_009175069.1_Ungulate_tetraparvovirus_1:0.00821177)0.933000:0.02979579,(YP_009315887.1_Tetraparvovirus_sp:0.07829059,YP_009507391.1_Ovine_hokovirus:0.0468036)0.910000:0.02859984)0.706000:0.06206116)0.999000:0.49964842)0.942000:0.25454373)0.740000:0.18628025)0.653000:0.13384563)0.999000:0.47415135,(YP_068409.1_Adeno-associated_virus_5:0.24168015,((YP_009507367.1_California_sea_lion_adeno-associated_virus_1:0.21354477,(YP_024971.1_Bovine_adeno-associated_virus:0.13118211,NP_044927.1_Adeno-associated_virus_4:0.05488003)0.971000:0.07722294)0.969000:0.0970444,(((YP_077180.1_Adeno-associated_virus_8:0.04157214,YP_077178.1_Adeno-associated_virus_7:0.03521083)0.775000:0.02672327,(NP_049542.1_Adeno-associated_virus_1:0.02543069,(YP_680426.1_major_coat_Adeno-associated_virus_2:0.02695959,(QDH44211.1_Adeno-associated_virus:0.00452898,NP_043941.1_Adeno-associated_virus_3:0.01931736)0.845000:0.01489152)0.861000:0.0207186)0.278000:0.01409457)0.976000:0.0691943,(YP_009552824.1_Adeno-associated_virus:0.13383293,((YP_077183.1_Avian_adeno-associated_virus_strain_DA-1:0.00023575,NP_852781.1_Avian_adeno-associated_virus_ATCC_VR-865:0.0514903)0.999000:0.21449795,(NP_043515.1_Goose_parvovirus:0.21371093,(YP_068094.1_Snake_adeno-associated_virus:0.15939574,YP_009154713.1_Bearded_dragon_parvovirus:0.14686966)0.985000:0.12019758)0.275000:0.05632489)0.522000:0.04185075)0.910000:0.07455949)0.455000:0.04447931)0.863000:0.11261628)0.964000:0.26985764)0.945000:0.27196708)0.930000:0.28635878,((((YP_338088.1_Primate_bocaparvovirus_1:0.05301912,YP_003799998.1_Bocavirus_gorilla:0.03502183)0.891000:0.05385276,(YP_002586775.1_Human_bocavirus:0.04867103,(YP_002808456.1_Human_bocavirus_3:0.04100331,YP_002916062.1_Human_bocavirus_4_NI:0.02315925)0.231000:0.01492663)0.178000:0.02936716)1.000000:0.34656263,((YP_009508183.1_Bovine_parvovirus_1:1e-08,NP_041404.1_Bovine_parvovirus:0.09040567)0.999000:0.32666902,(YP_009389294.1_Dromedary_camel_bocaparvovirus_1:0.44234554,(YP_004869643.1_Porcine_bocavirus_3:0.09003179,(YP_009010976.1_Porcine_bocavirus:0.03696865,(YP_004869647.1_Porcine_bocavirus_4:0.0725079,YP_005086950.1_Porcine_bocavirus_5:0.03564897)0.967000:0.05268843)0.826000:0.04471088)1.000000:0.27556517)0.997000:0.29428342)0.782000:0.1356047)0.298000:0.06862121,(YP_009508787.1_Myotis_myotis_bocavirus_1:0.57787667,((YP_009046824.1_Porcine_bocavirus_1_pig_China_2006:0.22523777,YP_009227293.1_Rat_bocavirus:0.45494591)0.067000:0.02904266,((YP_009229910.1_Bat_bocavirus:0.2379832,((YP_009508795.1_Bat_bocavirus_XM30:0.0551657,YP_009508791.1_Bat_bocavirus_WM40:0.09679471)1.000000:0.16805403,((NP_758523.1_virus_1_Canine_minute_virus:0.20794137,(YP_006272946.1_Feline_bocavirus:0.10557662,(YP_008802582.1_Feline_bocaparvovirus_2:0.16244375,YP_009508783.1_Feline_bocaparvovirus_3:0.09938703)0.878000:0.03822774)0.995000:0.12599012)0.104000:0.03047493,((YP_009507356.1_California_sea_lion_bocavirus_3:0.0311187,YP_009507352.1_California_sea_lion_bocavirus_1:0.0214514)1.000000:0.12922212,(YP_009272915.1_1_Mink_bocavirus_1:0.15124626,YP_007518456.1_Canine_bocavirus_1:0.20965402)0.558000:0.03483839)0.829000:0.05251562)0.975000:0.09594366)0.833000:0.02740377)0.847000:0.03265617,((YP_009508800.1_Miniopterus_schreibersii_bat_bocavirus:1e-08,YP_009315893.1_Rhinolophus_sinicus_bocaparvovirus:1e-08)1.000000:0.30151102,(YP_009551695.1_Lupine_bocavirus:0.249611,(YP_009215303.1_Lagomorph_bocaparvovirus_1:0.37494051,(YP_009507360.1_Bocavirus_pig_China_2010:0.0130856,YP_009507364.1_Porcine_bocavirus_H18:3.4e-07)1.000000:0.41161705)0.802000:0.07375166)0.497000:0.04010367)0.470000:0.0635617)0.483000:0.03807685)0.959000:0.12314099)0.190000:0.04028567)0.994000:0.44281034)0.877000:0.28730981)0.832000:0.3516216)0.957000:1.03818064)1.000000:2.24513191)0.671000:0.05087152);
