# Supplementary material for: Trafficked Malayan pangolins contain viral pathogens of humans
Source: Nat Microbiol. 2022 Aug 2;7(8):1259–69. doi: 10.1038/s41564-022-01181-1 (PMC9352580; doi:10.1038/s41564-022-01181-1)
Supplement: Source Data Fig. 1 — Phylogenetic tree files and source data. [file 41564_2022_1181_MOESM5_ESM.zip › Souece_Data_Figure_1b_Picorna-Calici_RdRp_clean_aln_tri_trimal.phy_phyml_tree.nwk.txt]

(ref_YP_009047190_Drosophila_immigrans_Nora_virus:0.07277973,ref_YP_004849308_Nora_virus:0.02428465,(ref_YP_009047186_Drosophila_subobscura_Nora_virus:0.01399947,(QTM11719_Hubei_odonate_virus_6_len12535:0.42917053,(SSZZ2530_Hubei_picorna-like_virus_66_len11931:0.29813829,(WGML147056_Hubei_picorna-like_virus_67_len12379:1.91929502,(((((BHZC37354_Beihai_picorna-like_virus_111_len9478:1.42453398,WZSBei69068_Wenzhou_picorna-like_virus_45_len9581:1.61732464)0.881000:0.27295345,((((ref_YP_008877634_Lamium_mild_mosaic_virus:0.24736711,ref_NP_945134_Broad_bean_wilt_virus_1:0.31881323)1.000000:0.37455112,(ref_NP_944487_Raspberry_ringspot_virus:0.60076848,(ref_NP_620765_Tomato_ringspot_virus:0.46861752,(ref_NP_919040_Tobacco_ringspot_virus:0.47196141,ref_NP_612604_Blackcurrant_reversion_virus:0.35758623)0.429000:0.08500763)0.995000:0.25185981)0.719000:0.09564327)0.995000:0.2525211,(ref_YP_001976147_Tomato_marchitez_virus:0.83490532,(ref_YP_227367_Strawberry_latent_ringspot_virus:0.60517982,(ref_YP_007697622_Arracacha_virus_B:0.42416926,ref_YP_081444_Cherry_rasp_leaf_virus:0.33120149)0.997000:0.26587357)0.838000:0.10249652)0.951000:0.18506026)1.000000:0.40313233,(((((BHXG26678_Beihai_mantis_shrimp_virus_3_len9599:0.65364151,(BHJJX25970_Beihai_picorna-like_virus_87_len11435:0.79322186,BHZC36213_Beihai_picorna-like_virus_80_len7927:0.74133095)0.783000:0.18982284)0.728000:0.09428851,(((WHCCII11871_Wuhan_insect_virus_33_len10232:0.03543551,ref_NP_046155_Rhopalosiphum_padi_virus:0.12449284)0.999000:0.31843275,(QTM27139_Hubei_picorna-like_virus_15_len9542:0.12215426,ref_NP_733845_Aphid_lethal_paralysis_virus:0.10286997)0.993000:0.22013694)1.000000:0.61835366,((((SHWC13586_Shahe_picorna-like_virus_10_len8282:0.79237916,(BHBJDX18844_Beihai_picorna-like_virus_79_len9352:0.55452923,CJLX30672_Changjiang_picorna-like_virus_11_len8031:0.5598964)0.977000:0.18279231)0.782000:0.09322767,(CJLX29956_Changjiang_picorna-like_virus_12_len8774:0.50538195,SHWC13613_Shahe_picorna-like_virus_11_len9082:0.80401244)0.983000:0.21872586)0.905000:0.09383704,(horsefly124179_Hubei_picorna-like_virus_17_len10234:1.34669731,(BHBei75652_Beihai_picorna-like_virus_77_len8729:0.41714835,QTM26408_Hubei_picorna-like_virus_18_len9478:0.34959183)1.000000:0.52830472)0.843000:0.20871719)0.898000:0.06695256,(((WHZM10185_Wuhan_insect_virus_11_len9805:0.20582292,(ref_YP_008888535_Formica_exsecta_virus_1:0.08800169,ref_NP_066241_Acute_bee_paralysis_virus:0.06124171)0.996000:0.13466583)1.000000:0.398888,((BHJJX25960_Beihai_picorna-like_virus_73_len9106:0.4662257,(BHHK126587_Beihai_picorna-like_virus_72_len9502:0.25845817,(BHXG26494_Beihai_picorna-like_virus_71_len9350:0.00754294,(WZSLuoII93478_Wenzhou_picorna-like_virus_26_len9287:0.0135699,BHJJX25952_Beihai_picorna-like_virus_70_len9214:0.0611455)0.112000:0.00671896)1.000000:0.19334449)0.993000:0.16635568)0.875000:0.08693391,(BHJP52955_Beihai_picorna-like_virus_75_len10108:0.46853521,(QTM27237_Hubei_picorna-like_virus_25_len9235:0.68045707,BHWZXX15514_Beihai_picorna-like_virus_83_len9953:0.68168188)0.054000:0.06120154)0.524000:0.09274833)0.687000:0.05140169)0.919000:0.06898479,(WHSF7472_Hubei_picorna-like_virus_22_len8253:0.53267502,WLJQ100990_Wenling_picorna-like_virus_4_len8837:0.98396587)0.969000:0.23920159)0.818000:0.06182198)0.661000:0.02705196)0.558000:0.05072983)0.756000:0.08513582,(BHJP42036_Beihai_echinoderm_virus_1_len8175:0.85382339,WLJQ102796_Wenling_picorna-like_virus_5_len8467:1.03238525)0.416000:0.05823878)0.956000:0.11262486,((WZFSL85549_Wenzhou_channeled_applesnail_virus_3_len8358:0.94456012,(WZSLuoI83635_Wenzhou_picorna-like_virus_38_len8755:1.60386075,(Unclassified_k141.5501_length:0.95260248,(BHBJDX18559_Beihai_picorna-like_virus_101_len7349:0.48344494,CJLX22437_Changjiang_crawfish_virus_5_len9481:0.54494928)0.974000:0.23584888)0.653000:0.09044575)0.354000:0.06283617)0.811000:0.11754947,((WZSBei69579_Wenzhou_picorna-like_virus_37_len9763:0.54277741,(BHZC37303_Beihai_picorna-like_virus_97_len6965:0.34309852,CJLX8819_Changjiang_crawfish_virus_4_len9512:0.14453923)0.999000:0.42181574)1.000000:0.59488273,BHNXC41148_Beihai_picorna-like_virus_100_len9895:0.74579655)0.299000:0.09504784)0.988000:0.19135252)0.721000:0.09112795,(((WGML112833_Hubei_picorna-like_virus_49_len9773:0.80960488,((SXSSP2367_Sanxia_water_strider_virus_9_len8687:0.20970588,spider133889_Wuhan_spider_virus_3_len9421:0.27147007)1.000000:0.22848879,(spider133521_Hubei_picorna-like_virus_45_len10929:0.44127501,spider133332_Hubei_picorna-like_virus_46_len10188:0.2563997)0.977000:0.17726898)0.992000:0.22551381)0.918000:0.13925489,(WGML147816_Hubei_myriapoda_virus_4_len12877:1.37109658,WHYY21982_Hubei_picorna-like_virus_47_len10106:0.73459579)0.517000:0.27851048)0.922000:0.12013339,((QTM25882_Hubei_picorna-like_virus_32_len7696:0.96441373,(((WGML505798_Hubei_myriapoda_virus_1_len10283:0.5454665,(QTM27289_Hubei_picorna-like_virus_30_len6111:0.3673293,(WHLC897_Wuhan_coneheads_virus_1_len10179:0.35758913,CC64511_Wuhan_insect_virus_13_len9733:0.34980705)0.146000:0.10130289)0.994000:0.16660405)1.000000:0.30842792,(QTM27281_Hubei_picorna-like_virus_33_len9659:0.52512787,SXSSP2499_Sanxia_water_strider_virus_7_len10194:0.71048277)0.588000:0.13120467)0.831000:0.070265,((QTM161803_Hubei_odonate_virus_4_len9596:0.59999975,((spider128568_Hubei_picorna-like_virus_26_len8968:0.36463676,(ref_YP_009026409_Heliconius_erato_iflavirus:0.08568343,(ref_YP_009002581_Antheraea_pernyi_iflavirus:0.07889146,ref_YP_009116875_Thaumetopoea_pityocampa_iflavirus_1:0.12732366)0.939000:0.05122313)0.999000:0.2045777)0.983000:0.14959234,(ref_YP_008130310_Nilaparvata_lugens_honeydew_virus-3:0.59305415,(ref_YP_008888537_Formica_exsecta_virus_2:0.37967018,ref_NP_853560_Deformed_wing_virus:0.28484607)0.141000:0.05057035)0.616000:0.07735825)0.957000:0.08137414)0.994000:0.13433078,((QTM26628_Hubei_picorna-like_virus_31_len8584:0.54787455,(fly116586_Wuhan_fly_virus_4_len9096:0.48333524,insectZJ98124_Shuangao_insect_virus_12_len9854:0.53443919)0.402000:0.05779411)0.950000:0.13649465,(spider133995_Wuhan_spider_virus_2_len10305:0.63590975,tick109202_Hubei_tick_virus_1_len9487:0.89957966)0.503000:0.06648534)0.944000:0.08304719)0.898000:0.05975886)0.872000:0.06709434)0.874000:0.07373112,(ref_NP_620559_Infectious_flacherie_virus:1.33544336,((((WHYCM1191_Hubei_picorna-like_virus_42_len9129:0.07597152,ref_YP_008719809_Halyomorpha_halys_virus:0.05556365)1.000000:0.47209774,(SXSSP2580_Sanxia_water_strider_virus_8_len9166:0.23516775,QTM133099_Hubei_picorna-like_virus_41_len8962:0.36644838)0.159000:0.0835234)0.547000:0.04962773,(mosHB236488_Hubei_mosquito_virus_1_len9116:0.36280854,WHYY23452_Hubei_picorna-like_virus_40_len8843:0.25068232)0.935000:0.06577732)0.977000:0.10814821,(ref_NP_049374_Sacbrood_virus:0.31389471,(ref_YP_009140562_La_Jolla_virus:0.55457519,(SSZZ94_Hubei_arthropod_virus_1_len9539:0.35776245,SCM51450_Hubei_picorna-like_virus_39_len8821:0.26528765)0.990000:0.13231154)0.929000:0.07517725)0.000000:0.05536517)0.998000:0.34178436)0.324000:0.08554929)1.000000:0.33629603)0.820000:0.09725186)0.850000:0.07517673)0.000000:0.06723879)0.848000:0.06187232,((BHZC37451_Beihai_picorna-like_virus_59_len9096:1.41000011,((SHWC0209c12767_Shahe_picorna-like_virus_14_len10324:0.69194893,WZFSL83389_Wenzhou_picorna-like_virus_11_len7094:0.7179484)0.998000:0.27468221,(((CJLX30149_Changjiang_picorna-like_virus_1_len8729:0.75496287,SXXX35540_Sanxia_picorna-like_virus_8_len7418:0.5755844)0.989000:0.35873046,(BHZC37272_Beihai_razor_shell_virus_1_len8628:0.65983482,WZSLuoII97616_Wenzhou_picorna-like_virus_19_len10153:1.52915649)0.669000:0.16349943)0.935000:0.13348396,((((ref_YP_002647032_Chaetoceros_socialis_f_radians_RNA_virus_01:0.33248013,BZL93356_Beihai_picorna-like_virus_26_len9864:0.36923042)0.995000:0.21987333,((BHNXC41454_Beihai_picorna-like_virus_8_len9273:0.18906774,(BHZY60905_Beihai_picorna-like_virus_11_len9245:0.09372966,WZSLuoI85940_Wenzhou_picorna-like_virus_1_len8807:0.13818647)0.963000:0.09385746)0.999000:0.21906538,(BHZY55665_Beihai_picorna-like_virus_17_len8733:0.16337364,(WZSLuoI86003_Wenzhou_picorna-like_virus_4_len9345:0.36993953,(SCJXSX39422_Beihai_sesarmid_crab_virus_1_len8871:0.26571085,CJLX30787_Changjiang_crawfish_virus_1_len9103:0.29377826)0.177000:0.05777679)0.509000:0.05490007)1.000000:0.42142271)0.968000:0.15747138)1.000000:0.38961992,(SCJXSX39263_Beihai_picorna-like_virus_42_len9166:0.99048704,(((SHWC13542_Shahe_picorna-like_virus_5_len8658:0.12853537,WZFSL85493_Wenzhou_channeled_applesnail_virus_1_len8943:0.19341356)1.000000:0.1881102,(WHBL70549_Hubei_picorna-like_virus_5_len8763:0.32324376,CJLX29654_Changjiang_picorna-like_virus_4_len8923:0.36213041)0.056000:0.07555294)0.992000:0.19727325,(WZSLuoII97619_Wenzhou_picorna-like_virus_14_len8951:0.5472813,CJLX30436_Changjiang_picorna-like_virus_2_len8349:0.84123186)0.702000:0.15442316)0.190000:0.07405956)0.484000:0.06624338)0.436000:0.1021858,BHZC37036_Beihai_picorna-like_virus_55_len8588:1.32307673)0.000000:0.02806308)0.349000:0.1111625)0.923000:0.14114246)0.666000:0.11781945,(ref_NP_944776_Heterosigma_akashiwo_RNA_virus:1.13866239,SXXX37528_Sanxia_picorna-like_virus_10_len9596:1.65995822)0.927000:0.34883449)0.581000:0.16590755)0.976000:0.12160723,(((SSZZ3507_Hubei_picorna-like_virus_64_len9158:0.35777011,(ZCM18544_Hubei_orthoptera_virus_3_len10327:0.31883403,(WHZM10126_Wuhan_insect_virus_12_len11094:0.2770781,ref_YP_002790879_Solenopsis_invicta_virus_3:0.33908632)0.946000:0.1963641)0.985000:0.29736356)1.000000:0.92601564,((((QCM76287_Hubei_coleoptera_virus_2_len11748:0.51467519,GCM3912_Hubei_picorna-like_virus_53_len13389:0.72407892)0.884000:0.14985848,(GCM10213_Hubei_earwig_virus_3_len13108:0.80634111,(QCM127295_Hubei_picorna-like_virus_52_len12608:0.5842586,WHYY32989_Wuhan_house_centipede_virus_2_len12965:0.7276748)0.938000:0.19292678)0.434000:0.2432201)1.000000:0.40077812,(((SCM38770_Hubei_picorna-like_virus_57_len6387:0.60428081,(SCM49537_Hubei_picorna-like_virus_56_len10129:0.22048541,(ref_NP_620557_Acyrthosiphon_pisum_virus:0.06325428,(CJLX30496_Changjiang_crawfish_virus_6_len9744:0.07607701,spider134013_Hubei_picorna-like_virus_55_len9795:0.05032826)0.923000:0.05108386)0.987000:0.17010593)1.000000:0.37466942)0.678000:0.21397418,((ref_YP_009140560_Kilifi_Virus:0.1514247,ref_YP_009140561_Thika_virus:0.1426766)1.000000:0.47454181,((QTM27104_Hubei_picorna-like_virus_60_len9487:0.33722308,(SSZZ3471_Hubei_tetragnatha_maxillosa_virus_5_len9650:0.44860834,mosZJ35497_Zhejiang_mosquito_virus_1_len9620:0.43616383)0.895000:0.09600443)0.756000:0.08985528,(mosHB235903_Hubei_picorna-like_virus_61_len8681:0.37635397,(spider133936_Hubei_picorna-like_virus_62_len8880:0.08281295,insectZJ97544_Hubei_picorna-like_virus_63_len8940:0.0738067)1.000000:0.2934702)0.901000:0.10829097)0.991000:0.21218664)0.959000:0.2329896)1.000000:0.59594361,shrimp14543_Wenzhou_shrimp_virus_8_len10445:1.36835733)0.603000:0.15176264)0.881000:0.25729624,(YYSZX13554_Beihai_blue_swimmer_crab_virus_1_len12469:1.54368631,(BHTH16067_Beihai_picorna-like_virus_108_len13842:1.83525422,WZFSL85813_Wenzhou_picorna-like_virus_46_len10473:1.14811569)0.906000:0.39657448)0.920000:0.28536662)0.000000:0.04197935)0.919000:0.179883,(SHWC0209c12784_Shahe_isopoda_virus_1_len10120:1.54735294,(CJLX30750_Changjiang_picorna-like_virus_5_len9183:0.54808124,(QTM26736_Hubei_picorna-like_virus_13_len8848:0.77523045,((BHZY60937_Beihai_picorna-like_virus_65_len8918:0.16580836,WZSLuoI86086_Wenzhou_gastropodes_virus_2_len8926:0.21745228)1.000000:0.58344022,(QTM27271_Hubei_odonate_virus_1_len8313:0.33187984,WZFSL75477_Wenzhou_picorna-like_virus_25_len8464:0.4358907)1.000000:0.4470663)0.390000:0.0848008)0.933000:0.15252089)1.000000:0.58606638)0.486000:0.18682122)0.956000:0.11859853)0.523000:0.05019136,((spider133937_Hubei_picorna-like_virus_71_len11260:0.70805638,spider133854_Wuhan_spider_virus_4_len11652:0.85129672)1.000000:0.83915514,(((ref_YP_001497152_Seal_picornavirus_type_1:1.02571537,(((ref_YP_006607894_Bluegill_picornavirus:0.33541069,ref_YP_008992026_Carp_picornavirus_1:0.39465006)1.000000:0.36814343,((ref_YP_009026377_Duck_picornavirus_GL12:0.45650674,ref_YP_007947990_Duck_hepatitis_A_virus_1:0.44750457)0.999000:0.34333647,((ref_YP_008083730_Sebokele_virus_1:0.35735031,ref_NP_046804_Human_parechovirus:0.50123905)0.989000:0.20488665,(ref_YP_006543639_Swine_pasivirus_1:0.95455988,(YP_009508298.1_Shanbavirus_A:0.19874459,(Pangolin_shanbavirus_BIME1/P226T/pangolin/2018:0.06600548,Pangolin_shanbavirus_BIME1/P251T/pangolin/2018:0.07172493)0.999000:0.20026539)1.000000:0.41755571)0.924000:0.17495433)0.508000:0.06548438)0.647000:0.04498875)0.737000:0.0518621,(WZSBei69573_Wenzhou_picorna-like_virus_43_len7396:0.56620183,ref_YP_008531322_eel_picornavirus_1:0.48330261)0.320000:0.06775415)0.928000:0.16901701)0.995000:0.34521301,((ref_NP_653151_Avian_encephalomyelitis_virus:0.54674041,ref_NP_041008_Hepatitis_A_virus:0.58256598)0.998000:0.3827828,((ref_YP_004564600_Pigeon_picornavirus_B:0.4573822,((YP_009345901.1_Bat_sapelovirus:0.20887084,ref_NP_758809_Simian_sapelovirus_1:0.12473047)0.878000:0.05959332,(AVX29480.1_Marmot_sapelovirus_2:0.18835342,((AWK02675.1_Rhinolophus_picornavirus:0.1683195,ref_YP_004782528_Bat_picornavirus_1:0.16949086)0.908000:0.04598371,(YP_009552136.1_Marmot_sapelovirus_1:0.29100676,(ref_NP_042288_Rhinovirus_A:0.26112689,ref_NP_040958_Enterovirus_B:0.2369727)0.997000:0.15393866)0.710000:0.03148897)0.536000:0.05636575)0.956000:0.07613836)0.997000:0.22600711)0.998000:0.30137572,((ref_YP_007974220_Turkey_hepatitis_virus_2993D:0.60590372,(ref_YP_003065643_Salivirus_A:0.477765,((QEA08638.1_Aichivirus_A:0.15977848,ref_NP_740257_Bovine_kobuvirus:0.12535097)0.946000:0.09443521,((YP_009664723.1_Bat_picornavirus:0.11867697,(AWK02686.1_Miniopterus_picornavirus_2:4.9e-07,AIF74255.1_Bat_picornavirus:0.00510982)1.000000:0.12166623)0.998000:0.12381417,(ref_YP_003853286_Turdivirus_2:0.32523638,(ref_YP_006576515_Turkey_gallivirus:0.30163519,ref_YP_009026385_Tortoise_Rafivirus_A:0.42677062)0.931000:0.09961116)0.842000:0.04279875)0.938000:0.07330445)0.945000:0.13469982)0.972000:0.16497456)0.999000:0.34316228,((ref_NP_653143_Porcine_teschovirus:0.45074137,(((AWK02672.1_Niviventer_confucianus_hunnivirus:0.01016858,APA29021.1_Picornaviridae_sp._rodent/SX2015_2:1.5e-07)0.942000:0.03157502,(AWK02689.1_Rattus_tanezumi_hunnivirus:0.01009035,(AMT85188.1_Hunnivirus_05VZ:0.01010267,AYJ71467.2_Feline_hunnivirus:0.00501075)0.000000:1.6e-07)0.977000:0.04334894)0.989000:0.15858201,((Pangolin_hunnivirus_BIME5/P031T/pangolin/2018:0.02038768,Pangolin_hunnivirus_BIME5/P032T/pangolin/2018:1.6e-07)1.000000:0.09307726,(Pangolin_hunnivirus_BIME4/P022T/pangolin/2018:0.11823032,(Pangolin_hunnivirus_BIME2/P035T/pangolin/2018:0.01922212,Pangolin_hunnivirus_BIME2/P025T/pangolin/2018:0.01944114)0.993000:0.04955439)0.770000:0.02602234)0.995000:0.15524738)0.999000:0.29902179)0.969000:0.18252858,(ref_NP_658990_Foot-and-mouth_disease_virus_type_O:0.54862976,(ref_YP_002956074_Cosavirus_A:0.42489144,ref_YP_001210296_Saffold_virus:0.43001086)0.911000:0.17027884)0.969000:0.2167741)0.993000:0.28653204)0.910000:0.1359337)0.998000:0.36222271)0.908000:0.16153762)0.992000:0.25495578,(ref_YP_009026987_Atlantic_salmon_calicivirus:1.48868284,(ref_YP_002905325_Calicivirus_pig-AB90-CAN:1.03652196,((ref_YP_720001_Murine_norovirus_1:0.24722274,ref_NP_056820_Norwalk_virus:0.28221531)1.000000:0.61355366,(((ref_YP_009028574_Goose_calicivirus:0.77952948,(ref_YP_873922_Rabbit_vesivirus:0.59696251,ref_YP_022762_Sapovirus_Mc10:0.40963266)0.958000:0.20268972)0.885000:0.14472628,ref_NP_062875_Rabbit_hemorrhagic_disease_virus:0.45048217)0.378000:0.09558478,ref_NP_663315_Calicivirus_strain_NB:0.72773682)0.992000:0.38450176)0.847000:0.19321581)0.927000:0.24326435)0.964000:0.31596077)0.051000:0.03779027)0.804000:0.04434999)0.677000:0.1025435)1.000000:1.12350947)0.985000:0.28479971)1.000000:0.35785588)0.306000:0.01161316);
