# Supplementary material for: Trafficked Malayan pangolins contain viral pathogens of humans
Source: Nat Microbiol. 2022 Aug 2;7(8):1259–69. doi: 10.1038/s41564-022-01181-1 (PMC9352580; doi:10.1038/s41564-022-01181-1)
Supplement: Source Data Fig. 1 — Phylogenetic tree files and source data. [file 41564_2022_1181_MOESM5_ESM.zip › Souece_Data_Figure_1b_Reo_RdRp_aln_tri_trimal.phy_phyml_tree.nwk.txt]

(Lishui_pangolin_virus/P196T/pangolin/2018:0.00770298,QIE06438.1_RdRp_Lishui_pangolin_virus:0.00212574,((ref_NP_690891_Colorado_tick_fever_virus:0.02386937,ref_NP_620280_Eyach_virus:0.01455068)0.955000:0.10228631,((ref_YP_001936004_Mycoreovirus_1:0.26493017,ref_YP_392478_Mycoreovirus_3:0.46114374)0.995000:0.39080942,((ref_YP_392501_Operophtera_brumata_reovirus:0.57574585,(SCM95013_Hubei_diptera_virus_21_RdRp_len4193:0.1713962,AVO64750.1_S1_partial_High_Island_virus:0.20765384)0.946000:0.23422248)1.000000:0.58747336,((BHXG23560_Beihai_reo-like_virus_1_len3432:1.76047101,(QTM25955_Hubei_reo-like_virus_2_RdRp_len4128:0.29911537,SCM43983_Hubei_reo-like_virus_3_len4173:0.32914985)0.999000:0.73655335)0.870000:0.15453821,(((BHBJDX18427_Beihai_reo-like_virus_2_len4200:0.3631458,WLJQ76115_Wenling_reo-like_virus_1_len4338:0.45668273)1.000000:1.48726912,((ref_YP_398630_Aquareovirus_A:0.14279622,(((Pangolin_orthoreovirus/P022T/pangolin/2018:2.3e-07,(ref_NP_694687_Mammalian_orthoreovirus_3:0.01022618,MN788304_Mammalian_orthoreovirus_1_strain_JS2017.p1:0.00654171)0.000000:3.5e-07)1.000000:0.17153768,(ref_YP_003717773_Broome_virus:0.19163576,(ref_YP_004769548_Baboon_orthoreovirus:0.23213755,(ref_YP_007507325_Melaka_orthoreovirus:0.07291382,ref_YP_004226522_Avian_orthoreovirus:0.07664591)1.000000:0.15700161)0.222000:0.03016291)0.903000:0.05037135)1.000000:0.22488512,(ref_NP_938061_Aquareovirus_C:0.04699777,ref_YP_001837095_American_grass_carp_reovirus:0.08753884)0.983000:0.09345162)0.412000:0.1059096)1.000000:1.83556872,(ref_YP_654545_Micromonas_pusilla_reovirus:1.92333088,((((ref_YP_008126843_Human_rotavirus_B:0.08185471,(ref_YP_392490_Adult_diarrheal_rotavirus_strain_J19:0.15305327,ref_YP_008136242_Rotavirus_G:0.11304221)0.807000:0.05877389)0.997000:0.60057261,(ref_YP_392464_Rotavirus_C:0.27694978,(ref_YP_003896046_Rotavirus_D_chicken/05V0049/DEU/2005:0.22627946,(ref_YP_008145313_Rotavirus_F:0.16422479,(MT364846.1_Rotavirus_A_strain_RVA/Dog-wt/THA/CU132/2017.p1:1.4e-07,(LC328188.1_Rotavirus_A_RVA/Human-tc/JPNAU1115/1986.p1:1.5e-07,((EU708912.1_Canine_rotavirus_CU-1.p1:0.00211478,EU708945.1_Feline_rotavirus_Cat97.p1:0.00795309)0.958000:0.00970646,(ref_YP_002302227_Rotavirus_A:0.02796429,((Pangolin_rotavirus_A/P035T/pangolin/2018:0.00197098,Pangolin_rotavirus_A/P029T/pangolin/2018:1.7e-07)0.000000:1.6e-07,(Pangolin_rotavirus_A/P027T/pangolin/2018:2e-07,(Pangolin_rotavirus_A/P030T/pangolin/2018:0.00197841,(Pangolin_rotavirus_A/P022T/pangolin/2018:1.3e-07,(Pangolin_rotavirus_A/P224T/pangolin/2018:1e-08,Pangolin_rotavirus_A/P251T/pangolin/2018:1e-08)0.927000:0.00197206)0.000000:1.3e-07)0.000000:1.4e-07)0.000000:2.3e-07)0.976000:0.01190341)0.000000:2.9e-07)0.427000:0.00206445)0.969000:0.00793883)1.000000:0.23769687)0.194000:0.0327574)0.874000:0.07279982)0.982000:0.38548478)1.000000:1.1512693,(((ref_YP_001111373_Rice_gall_dwarf_virus:0.13049792,(ref_NP_620544_Rice_dwarf_virus:0.16013529,ref_YP_002790884_Homalodisca_vitripennis_reovirus:0.1434278)0.361000:0.05378568)0.994000:0.43063767,(QTM136127_Hubei_reo-like_virus_10_RdRp_len4366:0.49593534,QTM23921_Hubei_reo-like_virus_11_RdRp_len4312:0.65069887)0.848000:0.17110824)1.000000:0.93686254,((ref_NP_694468_Kadipiro_virus:0.35126264,(ref_NP_694469_putative_Banna_virus:0.41103456,ref_YP_460026_Liao_ning_virus:0.34024799)0.000000:0.06805614)1.000000:1.42443162,(RBXXC337523_Hubei_blood_fluke_virus_3_RdRp_len4219:1.01041929,WLJQ99210_Wenling_reo-like_virus_2_len3616:1.27681077)0.805000:0.19148125)0.956000:0.42158076)0.479000:0.28885625)0.569000:0.11731409,((ref_YP_052942_St_Croix_River_virus:0.37311175,((ref_YP_052935_Palyam_virus:0.1503584,(ref_YP_052966_African_horse_sickness_virus:0.14573878,(ref_YP_008658416_Wallal_virus:0.14002157,(ref_YP_008719926_Changuinola_virus:0.12091484,(ref_YP_052968_Bluetongue_virus:0.09942342,ref_YP_003240108_Epizootic_hemorrhagic_disease_virus:0.1009718)0.985000:0.0716866)0.801000:0.05141467)0.975000:0.07951556)0.014000:0.02430461)0.996000:0.12725392,(ref_YP_003896058_Great_Island_virus:0.2303492,(ref_YP_002925132_Stretch_Lagoon_orbivirus:0.17856473,(ref_YP_460038_Peruvian_horse_sickness_virus:0.0603793,(ref_YP_008719912_Mobuck_virus:0.1158327,ref_YP_443925_Yunnan_orbivirus:0.09608136)0.578000:0.03346973)1.000000:0.18953363)0.933000:0.0722328)0.591000:0.06335391)0.734000:0.10036735)0.998000:0.72125587,(((LCM63289_Hubei_lepidoptera_virus_5_RdRp_len3981:0.22120084,LCM63323_Hubei_lepidoptera_virus_4_RdRp_len4041:0.14185057)1.000000:0.28394224,(SSZZ3444_Hubei_tetragnatha_maxillosa_virus_9_RdRp_len3936:0.39953977,(mosHB234257_Hubei_reo-like_virus_12_len4470:0.02118723,ref_AGW51755_uncultured_virus:0.00670962)1.000000:0.385281)0.776000:0.09210677)0.973000:0.22462163,(fly110803_Hubei_reo-like_virus_14_len4023:0.37485908,QTM133059_Hubei_odonate_virus_15_RdRp_len4040:0.5266023)0.958000:0.18186458)0.963000:0.43131271)0.998000:0.67077258)0.124000:0.29171792)0.934000:0.50369381)0.420000:0.18435096)0.656000:0.23931103,((WHYCM468_Wuhan_heteroptera_virus_3_RdRp_len4470:1.0533692,((QCM786512_Hubei_reo-like_virus_1_len4413:0.59920265,(QTM27275_Hubei_odonate_virus_14_RdRp_len4420:0.39843031,SCM51404_Hubei_diptera_virus_20_RdRp_len4165:0.32766468)0.995000:0.34585093)0.999000:0.35055177,(SXSSP2271_Sanxia_reo-like_virus_1_len4705:0.87320839,(arthropodmix13736_Hubei_insect_virus_2_RdRp_len4583:0.79833511,(ref_NP_619776_Nilaparvata_lugens_reovirus:0.52994776,(ref_YP_249762_Fiji_disease_virus:0.08929986,(ref_YP_956848_Mal_de_Rio_Cuarto_virus:0.04822358,(ref_YP_004021936_Southern_rice_black-streaked_dwarf_virus:0.02553554,ref_NP_620452_Rice_black_streaked_dwarf_virus:0.03071144)0.976000:0.03084006)0.954000:0.0708235)0.998000:0.28452683)0.975000:0.22327959)0.765000:0.08845105)0.917000:0.11949594)0.588000:0.15939158)0.937000:0.21571253,(WGML144712_Hubei_reo-like_virus_4_RdRp_len4007:1.16322429,(ref_YP_009158917_Lutzomyia_reovirus_1:0.76193341,(((WHCCII11806_Hubei_reo-like_virus_5_len3825:0.5833539,(ref_YP_003934919_Raspberry_latent_virus:0.3665951,ref_NP_620541_Rice_ragged_stunt_virus:0.41999235)0.657000:0.08648028)0.955000:0.19074656,(WGML611819_Hubei_reo-like_virus_6_RdRp_len4234:0.89325446,ref_YP_005255241_Spissistilus_festinus_reovirus:0.73364055)0.268000:0.10974461)0.995000:0.29462377,((mosHB235771_Hubei_reo-like_virus_7_len3743:0.45662972,(mosHB233040_Hubei_mosquito_virus_5_len3630:0.37787887,(ref_YP_443936_Aedes_pseudoscutellaris_reovirus:0.01121889,ref_YP_009104379_Fako_virus:0.01098803)1.000000:0.28946206)0.272000:0.11905849)1.000000:0.64785163,((LCM141729_Hubei_lepidoptera_virus_3_RdRp_len3695:0.05990684,(ref_AHJ14783_Orgyia_pseudotsugata_cypovirus_5:0.00710839,ref_YP_001883321_Heliothis_armigera_cypovirus_5:0.00093121)0.985000:0.08981443)1.000000:0.50642034,((mosHB236127_Hubei_reo-like_virus_8_len3938:0.30775844,QTM27922_Hubei_reo-like_virus_9_len3853:0.24243857)1.000000:0.30191156,(ref_NP_149135_Cypovirus_14:0.29035037,(ref_NP_149147_Cypovirus_1:0.00981213,ref_ALL27236_Bombyx_mori_cypovirus_1:0.01686035)1.000000:0.2735011)0.994000:0.1687332)0.907000:0.10196649)0.841000:0.09093588)0.959000:0.17271895)0.274000:0.10480357)0.995000:0.49626849)0.677000:0.26083143)0.593000:0.06545003)0.192000:0.11242502)0.618000:0.13859472)1.000000:0.88299176)0.997000:0.41957744)0.998000:0.19585182);
