# Supplementary material for: Trafficked Malayan pangolins contain viral pathogens of humans
Source: Nat Microbiol. 2022 Aug 2;7(8):1259–69. doi: 10.1038/s41564-022-01181-1 (PMC9352580; doi:10.1038/s41564-022-01181-1)
Supplement: Source Data Fig. 1 — Phylogenetic tree files and source data. [file 41564_2022_1181_MOESM5_ESM.zip › Souece_Data_Figure_1a_ESM.xlsx]

## Sheet: Souece_Data_Figure_1a
	P051T	P249T	P042T	P043T	P045T	P048T	P014T	P019T	P020T	P021T	P022T	P023T	P025T	P026T	P027T	P028T	P029T	P030T	P031T	P032T	P033T	P034T	P035T	P036T	P038T	P040T	P041T	P044T	P047T	P185T	P186T	P187T	P188T	P189T	P190T	P191T	P192T	P193T	P194T	P195T	P196T	P197T	P198T	P199T	P200T	P202T	P203T	P101T	P204T
Nidovirales-Coronaviridae	0	0	0	0	0	0	0	0	0	0	0	0	0	0	0	0	0	0	0	0	0	0	0	0	0	0	0	0	0	0	0	0	0	0	0	0	0	0	0	0	0	0	0	0	0	0	0	0	0
Mononegavirales-Pneumoviridae	0	0	48284.5	0	3009.65	0	12.8644	0	0	402.694	2.0285	1.18719	26.2241	153069	101.785	0	0	9.01857	0	0	0	0	0	0	0	91.7948	0	0	0	0	0	0	0	0	0	0	0	0	0	0	0	0	0	0	0	0	0	0	15.385
Mononegavirales-Paramyxoviridae	0	0	0	0	197783	0	0	0	0	5116.07	0	0	1.21408	0	0	0	0	318.636	0	0	0	0	0	0	0	6369.94	0	0	0	13.1207	0	16.2431	0	0	0	0	18.4274	0	0	0	0	0	0	0	0	0	0	0	0
Mononegavirales-Rhabdoviridae_ver	0	0	0	0	0	0	0	0	0	0	0	0	0	0	0	0	0	0	0	0	0	1.13489	0	0	0	0	0	0	0	0	0	0	0	0	0	0	0	0	0	0	0	0	0	0	0	0	0	0	0
Reovirales-Reoviridae	0	0	0	0	228.865	0	0	0	1.09285	0	910.026	0	1.33549	0	76.4237	9.20945	302.72	98704.7	0	0	21.4628	5.03337	494.915	0	0	22.9286	0	60.7831	0	0	0	0	0	0	0	0	0	0	0	0	415.598	0	0	0	0	0	0	0	0
Bunyavirales-Phenuiviridae_ver	60.2233	0	0	0	0	0	7001.57	0	0	0	0	0	0	0	0	0	0	2.60208	0	0	0	0	0	0	0	0	0	0	0	0	0	0	0	0	0	0	0	0	0	0	0	0	0	0	0	0	0	0	0
Bunyavirales-Nairoviridae	0	0	0	0	0	0	0	0	0	0	0	0	0	0	0	0	0	0	0	0	0	0	0	0	0	0	0	0	0	0	0	0	0	0	0	0	0	0	0	0	0	0	0	0	0	0	0	0	0
Bunyavirales-Peribunyaviridae	41.4759	0	0	0	0	0	4570.76	0	0	0	0	0	0	0	0	0	0	2.12897	0	0	0	0	0	0	0	0	0	0	0	0	0	0	0	0	0	0	0	0	0	0	0	0	0	0	0	0	0	0	0
Durnavirales-Picobirnaviridae	0	0	0	10.655	0	0	0	0	0	0	0	0	0	0	0	0	0	0	0	0	0	0	0	0	0	0	0	0	0	0	0	0	0	0	0	0	0	0	0	0	0	0	0	0	0	0	0	0	0
Amarillovirales-Flaviviridae	0	0	0	0	0	0	148408	2367.6	0	0	5392.41	68.725	1012.66	1.99882	173.164	2.70866	0	898.634	0	0	0	0	20887	0	1.23452	0	0	6196.55	0	0	2260.2	255.829	1887.85	138.843	1066.26	318.715	366.872	0	0	2863.03	897.275	0	0	0	0	3219.46	486.857	11132.8	31.2508
Piccovirales-Parvoviridae	14.695	0	0	0	0	1.39189	13.4237	14.1668	0	0	12.1456	6.16458	549.371	0	4.15252	15.7102	0	18.8059	0	13.4437	0	0	20.3201	0	0	0	0	0	0	0	5989.1	216.381	0	8.16722	284.153	404.089	638.257	480.882	0	0	13.3316	0	0	14.0743	0	14.1702	15.7262	15.8504	7.69251
Picornavirales-Picornaviridae	0	0	0	0	1997.28	0	0	0	0	0	7.34166	0	6.70779	0	0	0	1.36329	1.95156	78.3401	87.5326	0	772.167	2408.1	0	0	111.112	141.818	29732.5	718.803	0	66.8571	0	0	0	0	0	0	0	0	14.3582	0	0	0	0	95.5272	0	0	0	0
Zurhausenvirales-Papillomaviridae	0	0	0	0	0	0	0	0	0	0	0	0	0	0	0	0	0	0	0	0	2.21266	0	0	0	0	0	2.90611	0	0	0	0	0	0	0	0	0	0	0	0	0	0	0	0	0	0	0	0	0	0
Bunyavirales-Phasmaviridae	0	0	0	0	0	0	0	0	0	0	0	0	0	0	0	0	0	0	0	0	0	0	0	0	0	0	0	0	0	0	0	0	0	0	0	0	0	0	0	0	0	0	0	0	0	0	0	0	0
Bunyavirales-Phenuiviridae	0	0	0	0	0	0	0	0	0	0	0	0	0	1.18112	0	0	0	0	0	0	0	0	0	0	0	0	0	0	0	0	0	0	0	0	0	0	0	0	0	0	0	0	0	0	0	0	0	0	0
Durnavirales-Partitiviridae	0	0	0	0	0	0	0	0	0	0	0	0	0	0	0	0	0	0	0	0	0	2.07053	3.44408	0	0	0	0	0	0	0	0	0	0	0	0	0	0	0	0	0	0	0	0	0	0	0	0	0	0
Ghabrivirales-Totiviridae	0	0	0	0	0	0	0	0	0	0	0	0	0	0	0	0	0	0	0	0	2.56668	0	4.1329	0	0	0	0	0	0	0	0	0	0	0	0	0	0	0	0	0	0	0	0	0	0	0	0	0	0
Jingchuvirales-Chuviridae	0	0	0	0	0	0	0	0	0	0	0	0	0	0	0	0	0	0	0	0	0	0	0	0	0	0	0	0	0	0	0	0	0	0	0	0	0	0	0	0	0	0	0	0	0	0	0	0	0
Martellivirales-Bromoviridae	0	0	0	8.87918	0	1.01715	0	0	0	0	0	0	0	0	0	0	0	0	0	0	2.8322	0	8.61021	0	0	0	0	0	0	0	0	0	0	0	0	0	0	0	0	0	0	0	0	0	0	0	0	0	0
Martellivirales-Virgaviridae	0	0	11.5041	1.70027	2523.37	0	124.728	0	0	0	0	0	0	0	0	0	0	0	0	0	3.71726	363.113	4.1329	0	0	2.51493	0	0	0	0	0	0	0	0	0	0	0	0	0	0	0	0	0	0	0	0	0	0	0
Mononegavirales-Rhabdoviridae	0	0	0	0	0	0	0	0	0	0	0	0	0	0	0	0	0	0	0	0	0	0.242572	0	0	0	0	0	0	0	0	0	0	0	0	0	0	0	0	0	0	0	0	0	0	0	0	0	0	0
Nodamuvirales-Nodaviridae	0	0	0	0	0	0	0	0	0	0	0	0	0	0	0	0	0	0	0	0	0	0	7.92139	0	0	0	0	0	0	0	0	0	0	0	0	0	0	0	0	0	0	0	0	0	0	0	0	0	0
Ourlivirales-Botourmiaviridae	0	0	0	0	0	0	0	0	0	0	0	0	0	0	0	0	0	0	0	0	0	0	16.1872	0	0	0	0	0	0	0	0	0	0	0	0	0	0	0	0	0	0	0	0	0	0	0	0	0	0
Picornavirales-Dicistroviridae	0	0	0	0	0	0	0	0	0	0	0	0	0	0	0	0	0	0	0	0	0	0	24.1086	0	0	0	0	0	0	0	0	0	0	0	0	0	0	0	0	0	0	0	0	0	0	0	0	0	0
Picornavirales-Iflaviridae	0	0	0	0	0	0	0	0	0	0	0	0	0	0	0	0	0	0	0	0	2.1684	1.19553	0	0	0	0	0	0	0	0	0	0	0	0	0	0	0	0	0	0	0	0	0	0	0	0	0	0	0
Picornavirales-Polycipiviridae	0	0	0	0	0	0	0	0	0	0	0	0	0	0	0	0	0	0	0	0	0	0	21.0089	0	0	0	0	0	0	0	0	0	0	0	0	0	0	0	0	0	0	0	0	0	0	0	0	0	0
Picornavirales-Unclassified	0	0	0	0	56.4732	0	0	0	0	0	0	0	0	0	0	0	0	0	6.34292	7.37345	0	1833.53	64.4044	0	0	18.4071	5.231	1248.5	37.2958	0	0	0	0	0	0	0	0	0	0	0	0	0	0	0	0	0	0	0	0
Sobelivirales-Solemoviridae	0	0	0	0	0	0	0	0	0	0	0	0	0	0	0	0	0	0	0	0	0	0	35.1297	0	0	0	0	277.366	0	0	0	0	0	0	0	0	0	0	0	0	0	0	0	0	0	0	0	0	0
Tolivirales-Luteoviridae	0	0	0	0	0	0	0	0	0	0	0	0	0	0	0	0	0	0	0	0	0	0	9.29903	0	0	0	0	150.56	0	0	0	0	0	0	0	0	0	0	0	0	0	0	0	0	0	0	0	0	0
Tymovirales-Alphaflexiviridae	0	0	0	0	0	0	0	0	0	0	0	0	0	0	0	0	0	0	0	0	0	0	3.44408	2.05327	0	0	4.06855	0	2.31796	0	0	0	0	0	0	0	0	0	0	0	0	0	0	0	0	0	0	0	0
Tymovirales-Gammaflexiviridae	0	0	0	0	0	0	0	0	0	0	0	0	0	0	0	0	0	0	0	0	0	0	0	0	0	0	0	6.2879	0	0	0	0	0	0	0	0	0	0	0	0	0	0	0	0	0	0	0	0	0
Caudovirales-Ackermannviridae	3610.03	0	0	0	0	0	0	10.0265	2.68308	27.4938	1.70598	20.2174	148.027	1.36283	0	61.2158	9.15353	561.99	3.39043	3.12086	5.48739	0	8.95462	0	52.7984	11.0496	6.39344	0	0	0	30.9124	0	0	8.16722	0	0	0	0	0	0	7.53525	0	0	0	0	0	0	0	0
Caudovirales-Autographiviridae	0	0	0	0	0	0	0	0	0	0	0	0	0	0	0	0	0	0	0	0	0	0	0	0	0	0	0	0	53.9643	0	31581.7	0	0	0	0	0	0	0	0	0	1578.35	0	0	24.3102	0	0	0	0	0
Caudovirales-Chaseviridae	0	0	0	0	0	0	0	0	0	0	0	0	0	0	0	0	0	0	0	0	0	0	0	0	0	0	0	0	0	0	0	0	0	0	0	0	0	0	0	0	0	0	0	0	0	0	0	0	0
Caudovirales-Demerecviridae	0	0	0	3.77837	0	0	0	0	0	0	0	0	0	0	0	0	0	0	0	0	0	0	0	0	0	0	0	0	10.8606	0	0	0	0	0	0	0	0	0	0	0	0	0	0	0	0	0	0	0	0
Caudovirales-Drexlerviridae	0	0	0	0	0	0	0	0	0	0	0	0	0	0	0	0	0	0	0	0	0	0	0	0	0	0	0	0	0	0	0	0	0	0	0	0	0	0	0	0	0	0	0	31.9871	0	0	0	0	0
Caudovirales-Herelleviridae	0	0	0	0	0	0	0	0	0	0	0	0	0	0	0	0	0	0	0	0	0	0	0	0	0	0	5.81222	0	0	0	161.032	0	0	0	0	0	0	0	0	0	26.6632	0	0	0	0	0	0	0	859.157
Caudovirales-Myoviridae	0	0	9.73425	3.0227	0	7.10933	8.3898	0	0	0	0	0	0	0	0	0	0	0	0	0	2.03564	38.517	23.0754	4.26264	0	0	13.9493	89.2533	64.6946	0	15.0968	0	0	10.6174	15.1732	8.88921	0	0	0	33.024	41.7337	0	0	0	6.72727	0	0	15.8504	134.619
Caudovirales-Podoviridae	0	0	0	2.98491	0	3.46901	0	0	0	0	0	0	0	0	0	0	0	0	0	0	2.69944	8.23012	14.8096	0	0	0	9.29955	104.624	0	0	0	0	0	0	0	16.4821	0	1.08342	0	0	107.812	0	0	2782.88	0	0	0	0	0
Caudovirales-Siphoviridae	3.98898	2.01116	71.6794	14.9246	0	29.8934	0	0	0	0	0	0	0	1.27198	0	0	0	0	0	0	14.9576	0	59.5827	0	0	2.54168	58.1222	1117.85	31.0711	0	431.336	513.978	0	126.592	0	12.593	98.8377	22.7518	55.4089	0	417.337	0	0	46.0614	64.5818	25.5063	15.0709	46.1104	257.699
Caudovirales-Unclassified	0	0	0	3.09827	0	0	0	0	0	0	0	0	0	0	0	0	0	0	0	0	0	0	0	0	0	0	5.52161	0	0	0	28.0369	0	0	0	0	0	0	0	0	0	0	0	0	15.3538	0	0	0	0	0
Levivirales-Leviviridae	0	0	0	0	0	0	0	0	311.098	0	0	24.8606	6.28286	4.2702	0	0	0	0	0	0	0	0	0	0	0	0	9.59016	0	0	0	0	0	0	0	0	0	0	0	0	0	0	0	0	0	0	0	27.5209	0	0
Petitvirales-Microviridae	0	0	0	0	0	0	0	0	0	0	0	0	0	0	0	0	0	0	0	0	0	0	0	0	0	0	0	0	0	0	0	0	0	0	0	0	0	0	0	0	0	0	0	0	0	0	0	0	0
Unclassified-Globuloviridae	0	0	0	0	0	0	0	0	0	0	0	0	0	0	0	0	0	0	0	0	0	0	0	0	0	0	0	0	9.94901	0	0	0	0	0	0	0	0	0	0	0	0	0	0	0	0	0	0	0	0
Unclassified-Unclassified	0	0	35.3973	18.3629	0	0	6.15252	0	0	0	0	0	0	0	0	0	0	0	0	0	0	2.6423	112.966	0	0	6.55486	0	255.883	0	0	0	0	0	0	0	0	0	0	0	0	0	0	0	0	0	0	0	0	5.76938
[truncated: 112 more columns]
