# Supplementary material for: Trafficked Malayan pangolins contain viral pathogens of humans
Source: Nat Microbiol. 2022 Aug 2;7(8):1259–69. doi: 10.1038/s41564-022-01181-1 (PMC9352580; doi:10.1038/s41564-022-01181-1)
Supplement: Source Data Fig. 2 — Phylogenetic tree files. [file 41564_2022_1181_MOESM6_ESM.zip › Source_Data_Fig.2a.Hunnivirus_tree.nwk.txt]

(KX156157_Picornaviridae_sp./rodent/China/2015:1e-08,((((NC_025675_Norway_rat_hunnivirus/rat/USA/2012:0.00505719,(MF352430_Rattus_tanezumi_hunnivirus/rat/China/2012:0.0116083,(KT944214_Hunnivirus_05VZ/rat/Viet_Nam/2013:0.01157119,(MW417242_Norway_rat_hunnivirus/rat/China/2017:0.01249521,MF953886_Feline_hunnivirus/cat/China/2017:0.00459318)105:1e-08)408:0.00229005)147:0.00191133)404:0.0049203,(KT944213_Hunnivirus_83GR/rat/Viet_Nam/2012:0.00232022,KT944212_Hunnivirus_83GR/rat/Viet_Nam/2012:0.00462189)978:0.01195354)582:0.0238326,((((Pangolin_hunnivirus_BIME1/P031T/2018:1e-08,Pangolin_hunnivirus_BIME1/P032T/2018:1e-08)-1:0.06331696,((Pangolin_hunnivirus_BIME5/P031T/2018:1e-08,Pangolin_hunnivirus_BIME5/P032T/2018:1e-08)-1:0.14143634,Pangolin_hunnivirus_BIME3/P041T/2018:0.17875142)361:0.03371741)365:0.03685145,(Pangolin_hunnivirus_BIME2/P025T/2018:0.03364905,(Pangolin_hunnivirus_BIME2/P035T/2018:1e-08,Pangolin_hunnivirus_BIME2/P044T/2018:1e-08)-1:0.01862298)989:0.05865669)684:0.06867584,(Pangolin_hunnivirus_BIME4/P236T/2019:0.00589597,Pangolin_hunnivirus_BIME4/P022T/2018:0.00931073)995:0.04606964)1000:0.52474414)805:0.04310981,(NC_018668_Bovine_hungarovirus_1/cattle/Hungary/2008:0.05489381,HM153767_Ovine_hungarovirus_OHUV1/sheep/Hungary/2009:0.07394503)511:0.01812869)993:0.01976527,MF352413_Niviventer_confucianus_hunnivirus/rat/China/2012:0.01641589);
