# Supplementary material for: Trafficked Malayan pangolins contain viral pathogens of humans
Source: Nat Microbiol. 2022 Aug 2;7(8):1259–69. doi: 10.1038/s41564-022-01181-1 (PMC9352580; doi:10.1038/s41564-022-01181-1)
Supplement: Source Data Fig. 2 — Phylogenetic tree files. [file 41564_2022_1181_MOESM6_ESM.zip › Source_Data_Fig.2d.Pestivirus_tree.nwk.txt]

(Pangolin_pestivirus_BIME1/P182T/2018:0.02235057,Pangolin_pestivirus_BIME1/P202T/2018:0.02361503,(Pangolin_pestivirus_BIME1/P218T/2018:0.01388368,((Pangolin_pestivirus_BIME1/P186T/2018:0.02711476,(Pangolin_pestivirus_BIME4/P035T/2018:0.1315473,((((Pangolin_pestivirus_BIME5/P131T/2018:1e-08,Pangolin_pestivirus_BIME5/P141T/2018:1e-08)-1:0.11567225,(((Pangolin_pestivirus_BIME7/P023T/2018:1e-08,(Pangolin_pestivirus_BIME7/P022T/2018:1e-08,Pangolin_pestivirus_BIME7/P027T/2018:1e-08)-1:1e-08)-1:0.10537179,((NC_035432_Linda_virus/swine/Australia/2015:0.35334978,NC_023176_Porcine_pestivirus/swine/Australia/2006:0.22319578)1000:0.30972806,(NC_024018_Pronghorn_antelope_pestivirus/sheep/USA/2001:0.44443809,((NC_012812_Bovine_viral_diarrhea_virus_3/cattle/Thailand/2004:0.19433851,(NC_003678_Pestivirus_giraffe-1_H138/giraffe/Germany/1999:0.25812708,(NC_039237_Bovine_viral_diarrhea_virus_2/cattle/USA/1995:0.23948859,NC_001461_Bovine_viral_diarrhea_virus_1/cattle/Germany/2001:0.21208321)795:0.10461272)300:0.02916435)721:0.07557922,(NC_003679_Border_disease_virus/sheep/Germany/1994:0.20609162,(NC_018713_Aydin-like_pestivirus/sheep/Turkey/2004:0.13721545,NC_002657_Classical_swine_fever_virus/swine/Germany/2003:0.14674316)857:0.05143426)863:0.06015799)1000:0.29613986)977:0.17550747)1000:0.49079177)236:0.03064827,((Pangolin_pestivirus_BIME8/P179T/2018:0.11031787,((Pangolin_pestivirus_BIME9/P180T/2018:0.04679133,(((Pangolin_pestivirus_BIME9/P191T/2018:1e-08,(Pangolin_pestivirus_BIME9/P170T/2018:1e-08,Pangolin_pestivirus_BIME9/P177T/2018:1e-08)-1:1e-08)-1:0.01129001,Pangolin_pestivirus_BIME9/P030T/2018:0.02106129)914:0.01581315,(Pangolin_pestivirus_BIME9/P014T/2018:0.03927102,(Pangolin_pestivirus_BIME9/P214T/2018:0.02612313,((Pangolin_pestivirus_BIME9/P022T/2018:1e-08,Pangolin_pestivirus_BIME9/P025T/2018:1e-08)-1:0.006219,(Pangolin_pestivirus_BIME9/P212T/2018:0.00347679,(Pangolin_pestivirus_BIME9/P195T/2018:1e-08,Pangolin_pestivirus_BIME9/P196T/2018:0.00172727)855:0.00363391)981:0.01463459)915:0.01405418)376:0.00276104)387:0.00446479)880:0.01883349)531:0.00514853,((Pangolin_pestivirus_BIME9/P101T/2018:0.01061115,(Pangolin_pestivirus_BIME9/P232T/2018:0.01993478,(Pangolin_pestivirus_BIME9/P188T/2018:0.01571948,Pangolin_pestivirus_BIME9/P168T/2018:0.00306466)977:0.01667047)622:0.00965859)411:0.00447718,(Pangolin_pestivirus_BIME9/P151T/2018:0.01471965,Pangolin_pestivirus_BIME9/P105T/2018:0.0444724)803:0.01625494)984:0.02767792)997:0.05282787)997:0.10423261,(Pangolin_pestivirus_BIME6/P226T/2018:0.05297375,Pangolin_pestivirus_BIME6/P141T/2018:0.05814009)999:0.09463959)433:0.01845492)314:0.02048802)852:0.06225731,(Pangolin_pestivirus_BIME3/P142T/2018:1e-08,(Pangolin_pestivirus_BIME3/P121T/2018:1e-08,(Pangolin_pestivirus_BIME3/P019T/2018:1e-08,(Pangolin_pestivirus_BIME3/P115T/2018:4.12e-06,Pangolin_pestivirus_BIME3/P110T/2018:0.06123213)404:0.00166519)691:0.00202185)916:0.00404773)1000:0.09550584)326:0.0164275,(Pangolin_pestivirus_BIME2/P022T/2018:0.08950671,(MK636874_Dongyang_pangolin_virus/China/2018:0.01376572,MK636875_Dongyang_pangolin_virus/tick/China/2018:0.00128107)1000:0.07567343)937:0.04144801)372:0.01420388)967:0.04932247)498:0.00986619,(Pangolin_pestivirus_BIME1/P143T/2018:0.03319053,(Pangolin_pestivirus_BIME1/P229T/2018:0.02280311,Pangolin_pestivirus_BIME1/P019T/2018:0.02412707)971:0.02148247)911:0.01733901)973:0.03165134)868:0.00607222);
