# Supplementary material for: Trafficked Malayan pangolins contain viral pathogens of humans
Source: Nat Microbiol. 2022 Aug 2;7(8):1259–69. doi: 10.1038/s41564-022-01181-1 (PMC9352580; doi:10.1038/s41564-022-01181-1)
Supplement: Source Data Fig. 2 — Phylogenetic tree files. [file 41564_2022_1181_MOESM6_ESM.zip › Source_Data_Fig.2e.Copiparvovirus_tree.nwk.txt]

((Pangolin_copiparvovirus_BIME1/P214T/2018:0.04627495,(((Pangolin_copiparvovirus_BIME2/P187T/2018:1e-08,Pangolin_copiparvovirus_BIME2/P192T/2018:1e-08)-1:0.00690852,(Pangolin_copiparvovirus_BIME2/P229T/2018:0.0034941,(Pangolin_copiparvovirus_BIME2/P220T/2018:0.01155999,Pangolin_copiparvovirus_BIME2/P182T-1/2018:1e-08)286:1e-08)397:0.00368918)869:0.03592597,(KR902500_Horse_parvovirus_CSF/horse/USA/2014:0.80811046,((NC_023860_Porcine_parvovirus_6/swine/China/2012:0.72802527,NC_014665_Porcine_parvovirus_4/swine/USA/2006:0.55839977)1000:0.39429847,(NC_055518_Roe_deer_copiparvovirus/tick/Belgium/2019:0.74470059,(MN615703_Bovine_copiparvovirus_3/bovine/Germany/2019:0.41841069,NC_006259_Bovine_parvovirus_2/cattle/USA/2018:0.38059012)879:0.19284382)1000:0.51747095)647:0.19412631)1000:0.58744343)589:0.00480437)979:0.02971954,Pangolin_copiparvovirus_BIME1/P206T/2018:0.00362887,Pangolin_copiparvovirus_BIME1/P171T/2018:0.00817246);
