# Supplementary material for: Trafficked Malayan pangolins contain viral pathogens of humans
Source: Nat Microbiol. 2022 Aug 2;7(8):1259–69. doi: 10.1038/s41564-022-01181-1 (PMC9352580; doi:10.1038/s41564-022-01181-1)
Supplement: Source Data Fig. 4 — Phylogenetic tree files. [file 41564_2022_1181_MOESM8_ESM.zip]

Archive with 8 entries (8 files):
- Source_Data_Fig.4a.Merbecovirus_tree.nwk.txt
- Source_Data_Fig.4b.Shanbavirus_tree.nwk.txt
- Source_Data_Fig.4c.Respirovirus_tree.nwk.txt
- Source_Data_Fig.4d.Chaphamaparvovirus_tree.nwk.txt
- Source_Data_Fig.4e.Protoparvovirus_tree.nwk.txt
- Source_Data_Fig.4f.Phlebovirus_tree.nwk.txt
- Source_Data_Fig.4g.Orthonairovirus_tree.nwk.txt
- Source_Data_Fig.4h.Coltivirus_tree.nwk.txt
