# Supplementary material for: Trafficked Malayan pangolins contain viral pathogens of humans
Source: Nat Microbiol. 2022 Aug 2;7(8):1259–69. doi: 10.1038/s41564-022-01181-1 (PMC9352580; doi:10.1038/s41564-022-01181-1)
Supplement: Source Data Fig. 4 — Phylogenetic tree files. [file 41564_2022_1181_MOESM8_ESM.zip › Source_Data_Fig.4a.Merbecovirus_tree.nwk.txt]

(NC_009020.1_Pipistrellus_bat_coronavirus_HKU5/bat/China/2006:1e-08,EF065509.1_Bat_coronavirus_HKU5-1/bat/China/2006:1e-08,((MH002342.1_Pipistrellus_bat_coronavirus_HKU5/bat/China/2013:0.01313633,((EF065511.1_Bat_coronavirus_HKU5-3/bat/China/2006:1e-08,(EF065512.1_Bat_coronavirus_HKU5-5/bat/China/2006:1e-08,EF065510.1_Bat_coronavirus_HKU5-2/bat/China/2006:1e-08)-1:1e-08)-1:0.01521526,(MH002341.1_Pipistrellus_bat_coronavirus_HKU5/bat/China/2014:0.00498687,KJ473820.1_BtPa-BetaCoV/bat/China/2013:0.00642219)982:0.00450624)677:0.00456454)737:0.00790675,((Pangolin_coronavirus_BIME1/P251T/pangolin/2018:0.06043056,((DQ648794.1_Bat_coronavirus/bat/China/2005:0.01705786,KJ473822.1_BtTp-BetaCoV/bat/China/2012:0.01885011)806:0.00753297,(EF065508.1_Bat_coronavirus_HKU4-4/bat/China/2006:1e-08,(EF065506.1_Bat_coronavirus_HKU4-2/bat/China/2006:1e-08,(EF065507.1_Bat_coronavirus_HKU4-3/bat/China/2006:1e-08,(NC_009019.1_Tylonycteris_bat_coronavirus_HKU4/bat/China/2006:1e-08,EF065505.1_Bat_coronavirus_HKU4-1/bat/China/2006:1e-08)-1:1e-08)-1:1e-08)-1:0.00041307)1000:0.01296693)999:0.04970839)1000:0.11796454,((MK907286.1_Erinaceus_hedgehog_coronavirus_HKU31/hedgehog/China/2014:0.07578551,NC_039207.1_Betacoronavirus_Erinaceus/hedgehog/Germany/2012:0.1153479)1000:0.14586094,((KJ473821.1_BtVs-BetaCoV/bat/China/2014:0.07527983,KX442565.1_Hypsugo_bat_coronavirus_HKU25/bat/China/2014:0.11631773)992:0.04932575,(NC_034440.1_Bat_coronavirus/bat/Uganda/2013:0.04826513,(KC869678.4_Coronavirus_Neoromicia/bat/South_Africa/2011:0.04601266,(KJ614529.1_Human_betacoronavirus_2c_Jordan-N3/human/USA/2012:0.00102547,((NC_038294.1_Betacoronavirus_England_1/human/UK/2012:1e-08,KC667074.1_Human_betacoronavirus_2c_England-Qatar/human/UK/2012:1e-08)-1:0.00039622,(NC_019843.3_MERS/human/Saudi_Arabia/2012:1e-08,JX869059.2_Human_betacoronavirus_2c/human/Netherlands/2012:1e-08)-1:0.0012039)798:0.00058072)1000:0.04305663)916:0.01965515)1000:0.05020674)502:0.01119961)913:0.05523762)1000:0.13598612)-1:0.01221035);
