# Supplementary material for: Trafficked Malayan pangolins contain viral pathogens of humans
Source: Nat Microbiol. 2022 Aug 2;7(8):1259–69. doi: 10.1038/s41564-022-01181-1 (PMC9352580; doi:10.1038/s41564-022-01181-1)
Supplement: Source Data Fig. 4 — Phylogenetic tree files. [file 41564_2022_1181_MOESM8_ESM.zip › Source_Data_Fig.4b.Shanbavirus_tree.nwk.txt]

(NC_038961_Shanbavirus_A/bat/China/2011:1e-08,KJ641698_Shanbavirus_A/bat/China/2011:1e-08,((Pangolin_shanbavirus_BIME1/P226T/2018:1e-08,Pangolin_shanbavirus_BIME1/P251T/2018:1e-08)-1:0.39942352,((MW249017_Bat_picornavirus/bat/Peru/2016:0.35737883,MW249015_Bat_picornavirus/bat/Peru/2016:0.22320072)842:0.1830652,(MZ218061_Bat_picornavirus/bat/Denmark/2014:2.67458471,(MN602325_Bat_picornavirus/bat/Italy/2017:1.43338911,((KJ641696_Bat_picornavirus/bat/China/2013:0.21160679,(KJ641693_Bat_picornavirus/bat/China/2013:0.2167384,(KJ641694_Bat_picornavirus/bat/China/2010:0.27102348,(KJ641687_Bat_picornavirus/bat/China/2012:0.00470663,KJ641699_Bat_picornavirus/bat/China/2011:1e-08)1000:0.26648701)586:0.04298013)941:0.16418294)836:0.11311418,(KJ641685_Bat_picornavirus/bat/China/2010:0.26321748,KJ641697_Bat_picornavirus/bat/China/2013:0.1085918)1000:0.29510349)955:0.59252365)925:0.67622711)1000:1.13050329)995:0.34999831)-1:0.31769974);
