# Supplementary material for: Trafficked Malayan pangolins contain viral pathogens of humans
Source: Nat Microbiol. 2022 Aug 2;7(8):1259–69. doi: 10.1038/s41564-022-01181-1 (PMC9352580; doi:10.1038/s41564-022-01181-1)
Supplement: Source Data Fig. 4 — Phylogenetic tree files. [file 41564_2022_1181_MOESM8_ESM.zip › Source_Data_Fig.4c.Respirovirus_tree.nwk.txt]

(((YP_009094450_Porcine_respirovirus_1/swine/China/2010:0.14459386,(NP_604442_Human_respirovirus_1/human/Washington/1964:0.07805881,(NP_056879_Sendai_virus/mouse/Japan/1997:0.00733485,(QRG26620.1_Pangolin_respirovirus/pangolin/China/2019:0.008711,(Pangolin_respirovirus/P021T/pangolin/2018:1e-08,((Pangolin_respirovirus/P040T/pangolin/2018:1e-08,Pangolin_respirovirus/P045T/pangolin/2018:1e-08)-1:1e-08,Pangolin_respirovirus/P030T/pangolin/2018:0.00046417)825:0.00046496)1000:0.01170649)914:0.00807836)1000:0.07197767)1000:0.10280933)1000:0.25740424,(((YP_009091839_Bat_Paramyxovirus/bat/Ghana/2009:0.55836375,(NP_047113_Hendra_virus/human/Australia/1998:0.07403289,NP_112028_Nipah_virus/human/USA/2001:0.0633926)1000:0.41287632)1000:0.2425195,(YP_009094120_Tailam_virus/rat/China/2009:0.63881243,(YP_009091988_Feline_morbillivirus/feline/Japan/2013:0.79436802,NP_054697_Tupaia_paramyxovirus/tupaia/USA/2005:0.55566726)768:0.12135705)771:0.13019866)1000:0.38369259,(YP_009094073_Avian_paramyxovirus/penguin/Falkland_Islands/2007:1.40686296,((NP_665871_Tioman_virus/bat/Malaysia/2002:0.4905185,YP_009094034_Sosuga_virus/human/Uganda/2012:0.42710128)982:0.17418301,(YP_008378665_Human_parainfluenza_virus_4a/human/Japan/2010:0.56019964,(YP_009505447_Bat_Paramyxovirus/bat/Congo/2009:0.31918592,NP_598406_Human_parainfluenza_virus_2:0.47088609)991:0.1159864)894:0.15808738)999:0.43603805)1000:1.48956631)1000:0.74783824)1000:0.28205107,YP_009179212_Caprine_parainfluenza_virus_3/goat/China/2013:0.0752847,(NP_067153_Human_parainfluenza_virus_3/human/Japan/1990:0.06371959,NP_037646_Bovine_parainfluenza_virus_3/cattle/USA/2000:0.03420272)821:0.03596607);
