# Supplementary material for: Trafficked Malayan pangolins contain viral pathogens of humans
Source: Nat Microbiol. 2022 Aug 2;7(8):1259–69. doi: 10.1038/s41564-022-01181-1 (PMC9352580; doi:10.1038/s41564-022-01181-1)
Supplement: Source Data Fig. 4 — Phylogenetic tree files. [file 41564_2022_1181_MOESM8_ESM.zip › Source_Data_Fig.4d.Chaphamaparvovirus_tree.nwk.txt]

(QMI57845.1_Chestnut_teal_chaphamaparvovirus/duck/Australia/2018:0.07505098,QMI57835.1_Chestnut_teal_chaphamaparvovirus_2/duck/Australia/2018:0.05649889,((QMI57839.1_Chestnut_teal_chaphamaparvovirus_3/duck/Australia/2018:0.45933293,(QMI57831.1_Chestnut_teal_chaphamaparvovirus_1/duck/Australia/2018:0.26134291,QRK03701.1_Galliform_chaphamaparvovirus_3/gull/Canada/2015:0.31814719)1000:0.49085224)966:0.21527641,(QMI57783.1_Pacific_black_duck_chaphamaparvovirus_1/duck/Australia/2016:0.57727775,((((Pangolin_chaphamaparvovirus_BIME1/P220T/pangolin/2018:1e-08,Pangolin_chaphamaparvovirus_BIME1/P230T/pangolin/2018:1e-08)-1:0.26091578,ANY57894.1_Rat_parvovirus_2/rat/Chaina/2014:0.30842968)1000:0.31786373,(QJQ50416.1_Feline_chaphamaparvovirus/cat/Canada/2018:0.21909101,QOR29545.1_Carnivore_chaphamaparvovirus_1/dog/Italy/2019:0.12544052)1000:0.32544401)686:0.09122228,(YP_009551965.1_Porcine_parvovirus_7/swine/China/2015:1.06476739,(YP_009553677.1_Mouse_kidney_parvovirus/rat/Australia/2016:0.21816576,QOR29550.1_Bat_chaphamaparvovirus/bat/USA/2020:0.18849073)961:0.1483999)588:0.07651935)1000:0.61084859)794:0.14783269)1000:0.39734435);
