# Supplementary material for: Trafficked Malayan pangolins contain viral pathogens of humans
Source: Nat Microbiol. 2022 Aug 2;7(8):1259–69. doi: 10.1038/s41564-022-01181-1 (PMC9352580; doi:10.1038/s41564-022-01181-1)
Supplement: Source Data Fig. 4 — Phylogenetic tree files. [file 41564_2022_1181_MOESM8_ESM.zip › Source_Data_Fig.4e.Protoparvovirus_tree.nwk.txt]

(Pangolin_protoparvovirus/P193T/pangolin/2018:0.00191723,(Pangolin_protoparvovirus/P216T/pangolin/2018:1e-08,(Pangolin_protoparvovirus/P215T/pangolin/2018:1e-08,(Pangolin_protoparvovirus/P214T/pangolin/2018:1e-08,(Pangolin_protoparvovirus/P213T/pangolin/2018:1e-08,(Pangolin_protoparvovirus/P191T/pangolin/2018:1e-08,(Pangolin_protoparvovirus/P186T/pangolin/2018:1e-08,(Pangolin_protoparvovirus/P051T/pangolin/2018:1e-08,(Pangolin_protoparvovirus/P160T/pangolin/2018:1e-08,(Pangolin_protoparvovirus/P151T/pangolin/2018:1e-08,(Pangolin_protoparvovirus/P146T/pangolin/2018:1e-08,(Pangolin_protoparvovirus/P179T/pangolin/2018:1e-08,(Pangolin_protoparvovirus/P125T/pangolin/2018:1e-08,(Pangolin_protoparvovirus/P110T/pangolin/2018:1e-08,(Pangolin_protoparvovirus/P108T/pangolin/2018:1e-08,(Pangolin_protoparvovirus/P251T/pangolin/2018:1e-08,(Pangolin_protoparvovirus/P234T/pangolin/2018:1e-08,(Pangolin_protoparvovirus/P230T/pangolin/2018:1e-08,(Pangolin_protoparvovirus/P229T/pangolin/2018:1e-08,(Pangolin_protoparvovirus/P227T/pangolin/2018:1e-08,(Pangolin_protoparvovirus/P224T/pangolin/2018:1e-08,(Pangolin_protoparvovirus/P170T/pangolin/2018:1e-08,Pangolin_protoparvovirus/P221T/pangolin/2018:1e-08)-1:1e-08)-1:1e-08)-1:1e-08)-1:1e-08)-1:1e-08)-1:1e-08)-1:1e-08)-1:1e-08)-1:1e-08)-1:1e-08)-1:1e-08)-1:1e-08)-1:1e-08)-1:1e-08)-1:1e-08)-1:1e-08)-1:1e-08)-1:1e-08)-1:1e-08)-1:1e-08)-1:1e-08,(AXI69734.1_Canine_parvovirus/Canine/China/17/2017:1e-08,(AXI69365.1_Canine_parvovirus/Canine/China/05/2016:1e-08,(NP_757371.1_Porcine_parvovirus/swine/Canada/1993:0.35770337,(NP_041244.1_Minute_virus_of_mice/rat/USA/1986:0.39153623,(YP_009507380.1_Primate_protoparvovirus_1/human/Burkina_Faso/2009:0.50998309,YP_009186841.1_Rat_bufavirus/rat/China/2014:0.31589755)1000:1.02597632)526:0.07151515)1000:0.2509275)752:0.0019171)740:0.00191797);
