# Supplementary material for: Trafficked Malayan pangolins contain viral pathogens of humans
Source: Nat Microbiol. 2022 Aug 2;7(8):1259–69. doi: 10.1038/s41564-022-01181-1 (PMC9352580; doi:10.1038/s41564-022-01181-1)
Supplement: Source Data Fig. 4 — Phylogenetic tree files. [file 41564_2022_1181_MOESM8_ESM.zip › Source_Data_Fig.4f.Phlebovirus_tree.nwk.txt]

(YP_009505327_Badu_phasivirus/mosquito/Australia/2003:0.34373489,YP_009505332_Phasi_Charoen-like_phasivirus/mosquito/Brazil/2012:0.45507007,(YP_009305000_Wuhan_Fly_Virus_1/fruit_fly/China/2013:1.3087217,(YP_009305136_Wuhan_horsefly_Virus/horse_fly/China/2013:1.9376078,(YP_009551639_Kaisodi_virus/tick/India/1957:0.84794479,((YP_009047242_Heartland_virus/human/USA/2009:0.19794663,(YP_009666941_Guertu_virus/tick/China/2013:0.05560494,YP_006504091_SFTS_virus_HB29/human/China/2010:0.06067853)1000:0.11289935)1000:1.29549958,((YP_089669_Sandfly_fever_Naples_virus/sandfly/Italy/1993:0.5368543,(YP_009346035_Tapara_virus/sandfly/Brazil/1983:0.49256219,((API68884_Joa_virus/sandfly/Brazil/1979:0.37550036,((YP_003848704_Rift_Valley_fever_virus/human/Egypt/1977:0.00146732,ABD51525.1_Rift_Valley_fever_virus/bat/Guinea/1984:0.00282119)1000:0.34038799,(YP_009227127_Adana_virus/sandfly/Turkey/2012:0.35304654,QIM74075.1_Phenuiviridae_sp./rat/Thailand/2013:0.31970893)735:0.06688927)532:0.04561874)402:0.04198592,(YP_004382743_Sandfly_fever_Turkey_virus/human/Turkey/2008:0.54144807,(YP_009346036_Uriurana_virus/sandfly/Brazil/1985:0.40425531,YP_004347993_Chandiru_virus/human/Brazil/1967:0.44572239)532:0.06383104)183:0.02748601)559:0.07157771)512:0.04873837)1000:0.21217156,((Pangolin_phlebovirus_BIME1/P051T/pangolin/2018:0.00182188,Pangolin_phlebovirus_BIME1/P014T/pangolin/2018:0.00201287)1000:0.09486832,(BBF90225_Kuriyama_virus/tick/Japan/2015:0.02372673,YP_009666332_Mukawa_virus/tick/Japan/2013:0.02293801)998:0.05684722)1000:0.46871177)1000:0.58345172)985:0.21450519)1000:0.50110399)1000:0.60160619)1000:1.39639658);
