# Supplementary material for: Trafficked Malayan pangolins contain viral pathogens of humans
Source: Nat Microbiol. 2022 Aug 2;7(8):1259–69. doi: 10.1038/s41564-022-01181-1 (PMC9352580; doi:10.1038/s41564-022-01181-1)
Supplement: Source Data Fig. 4 — Phylogenetic tree files. [file 41564_2022_1181_MOESM8_ESM.zip › Source_Data_Fig.4g.Orthonairovirus_tree.nwk.txt]

(AII01813_South_Bay_virus/tick/USA/2008:0.24901103,ASY03236_Norway_nairovirus_1/tick/Norway/2014:0.32683467,(((AMT75422_Saphire_II_virus/tick/USA/1969:0.52455772,(AMT75398_Farallon_virus/tick/USA/1965:0.21428072,AKC89331_Soldado_virus/tick/Trinidad/1963:0.27460145)1000:0.42655013)1000:0.32618106,((ALD83626_Gossas_virus/bat/Senegal/1964:0.47756799,YP_009666113_Chim_orthonairovirus/tick/Uzbekistan/1972:0.48695381)1000:0.384569,(YP_009361832_Nairobi_sheep_disease_virus/tick/China/2013:0.26885348,(QNT38345.1_CCHFV/camel/United_Arab_Emirates/2015:0.01830054,YP_325663_CCHFV/tick/USA/2003:0.02182352)1000:0.28146556)1000:0.65914745)520:0.09120885)986:0.16749449,(QRR19149_Sulina_virus/tick/Romania/2016:0.66196515,(QFU19352_Tamdy_virus/tick/China/2019:0.35329126,((YP_009304986_Tacheng_Tick_Virus_1/tick/China/2012:0.24049269,ARF07704_Pacific_coast_tick_nairovirus/tick/USA/2011:0.32832905)999:0.11063541,(QPO14992_Songling_virus/tick/China/2004:0.28217908,(YP_009666118_Burana_virus/tick/Kyrgyzstan/1971:0.24980646,(YP_009304993_Wenzhou_Tick_Virus/tick/China/2012:0.18219311,Pangolin_orthonairovirus_BIME1/P152T/pangolin/2018:0.18371458)1000:0.07445139)999:0.08452841)726:0.04073148)615:0.07853004)1000:0.63998013)837:0.18146701)1000:3.03688013);
