# Supplementary material for: Trafficked Malayan pangolins contain viral pathogens of humans
Source: Nat Microbiol. 2022 Aug 2;7(8):1259–69. doi: 10.1038/s41564-022-01181-1 (PMC9352580; doi:10.1038/s41564-022-01181-1)
Supplement: Source Data Fig. 4 — Phylogenetic tree files. [file 41564_2022_1181_MOESM8_ESM.zip › Source_Data_Fig.4h.Coltivirus_tree.nwk.txt]

((((Lishui_pangolin_virus/P196T/pangolin/2018:0.03297649,QIE06438.1_Lishui_pangolin_virus/pangolin/China/2018:0.02432738)1000:0.21298603,AYP67545.1_Shelly_headland_virus/tick/Australia/2016:0.19880568)1000:0.50563647,(AND77148.1_Eyach_virus/tick/France/2010:0.09012631,AAG34362.1_Colorado_tick_fever_virus/tick/France/1999:0.08785547)1000:0.36335406)1000:0.34631836,ATG88075.1_Tai_Forest_reovirus/bat/Cote_d_Ivoire/2009:0.3624594,(BBA54748.1_Tarumizu_tick_virus/tick/Japan/2013:0.38422769,AXG65493.1_Kundal_virus/tick/India/2013:0.32369099)896:0.07310877);
