# Supplementary material for: Trafficked Malayan pangolins contain viral pathogens of humans
Source: Nat Microbiol. 2022 Aug 2;7(8):1259–69. doi: 10.1038/s41564-022-01181-1 (PMC9352580; doi:10.1038/s41564-022-01181-1)
Supplement: Source Data Fig. 5 — Phylogenetic tree files and source data. [file 41564_2022_1181_MOESM9_ESM.zip]

Archive with 3 entries (3 files):
- Source_Data_Fig.5a.tree_full.nwk.txt
- Source_Data_Fig.5b.plot_cnt.csv
- Source_Data_Fig.5c.shannon.csv
