# Supplementary material for: Trafficked Malayan pangolins contain viral pathogens of humans
Source: Nat Microbiol. 2022 Aug 2;7(8):1259–69. doi: 10.1038/s41564-022-01181-1 (PMC9352580; doi:10.1038/s41564-022-01181-1)
Supplement: Source Data Fig. 5 — Phylogenetic tree files and source data. [file 41564_2022_1181_MOESM9_ESM.zip › Source_Data_Fig.5a.tree_full.nwk.txt]

(((P156T:0.0013590815,P157T:0.0016791585)100:0.0063212356,P158T:0.0046271321)100:0.01524633095,((((((((((P051T:0.0006270571,(P210T:2.8543e-06,P242T:6.86704e-05)100:0.0002379051)100:0.0001679267,((P245T:2.827e-06,P142T:2.6428e-06)100:0.0005590668,P208T:0.0003667676)100:0.0005599946)97:6.85853e-05,(((P022T:2.8543e-06,P025T:6.14378e-05)100:0.0001203901,(P168T:0.0001210819,P189T:0.0001218509)100:5.95572e-05)83:2.3802e-06,P216T:0.0001213583)100:0.0006754502)57:2.2608e-06,((((((P030T:0.0001815418,P161T:5.93025e-05)96:2.8543e-06,P215T:2.8543e-06)100:5.93928e-05,(P222T:0.0001212977,P040T:0.0003796708)96:2.0237e-06)100:0.0001210904,((P138T:5.88977e-05,P162T:2.8543e-06)100:0.0001187572,SRR9018623:6.0641e-05)100:0.0003043972)100:0.0001845822,P199T:0.0002467593)100:5.71408e-05,(P164T:0.0003742154,P193T:0.0004834073)98:0.0001295447)85:2.4016e-06)90:0.0002003494,((((((((P027T:0.0003841104,P209T:2.2921e-06)100:0.0001232656,(P159T:0.0002420622,P166T:0.0003081473)100:0.0001192029)90:6.00006e-05,(P121T:6.30086e-05,P115T:5.84185e-05)98:0.0001224526)60:6.13038e-05,P233T:0.0005482762)97:2.4456e-06,P241T:0.0006101578)100:6.06641e-05,(P175T:0.0004316989,P108T:0.0007593249)100:0.000129494)100:5.99016e-05,P129T:0.0007376356)99:6.03289e-05,(((P221T:0.0001830494,(P240T:7.95883e-05,P127T:0.0001828686)95:2.2399e-06)97:0.00016023,P141T:0.0008637559)99:6.15276e-05,P188T:0.0004250039)79:2.2197e-06)100:0.0005305124)62:6.2005e-05,((P220T:0.0006303033,P125T:0.0006265814)100:0.0003460696,P119T:0.0013236207)98:0.0001275211)98:0.0004636294,(P217T:0.0004410534,((P232T:0.0002325531,(P212T:0.0011593247,(P174T:0.0007392294,P149T:0.0028547371)46:0.0007625199)49:0.0003352151)50:0.0003265207,P190T:0.0010446865)30:0.0002038891)40:0.0003275543)50:0.0005918791,(((((P185T:0.00061058,P214T:0.0005854998)100:0.0002537302,P194T:0.0008799792)99:0.0004089158,(((P132T:0.0003578205,SRR9018674:0.0025990951)98:0.0003071044,(P152T:0.0003675358,(P173T:0.0004305019,P165T:0.0006013695)97:1.64435e-05)100:0.0006494692)100:0.0003946703,(((((P211T:0.0006446319,P147T:0.0005369425)100:0.0001062334,P133T:0.0003131869)100:0.0006302404,P134T:0.001218894)94:0.0001786022,P139T:0.0005415639)94:8.37875e-05,P246T:0.0007322713)100:0.0004900832)94:9.72519e-05)100:0.0004596182,(P207T:0.0003053341,P123T:0.0001495734)100:0.0021989447)95:6.239e-05,P135T:0.0024944323)95:0.0001984942)40:0.0003927871,(((((((P195T:0.0009899673,P213T:0.0006611944)100:0.0007078544,((P206T:0.0001687313,(P239T:0.0002198927,(P167T:0.0003221496,P184T:0.0004136482)99:7.10751e-05)100:0.0002132059)100:0.0002034635,P170T:0.0009358287)100:7.40497e-05)96:7.65728e-05,SRR9018599:0.0011204612)100:0.0003988533,P137T:0.000756466)87:0.0001232815,P181T:0.0014329066)100:0.0008035211,((P247T:2.5123e-06,P144T:6.65912e-05)98:0.000121117,P098T:0.0001479458)100:0.0012588474)100:0.0008003919,((((((P026T:0.0011302773,P227T:0.0005733022)89:2.4299e-06,((P226T:0.0001389916,SRR9018673:0.0002143708)60:2.2633e-06,(P097T:0.0001741152,P122T:0.0001981741)88:0.0002381939)96:0.0001807259)100:0.0002736346,((P104T:0.0003634261,SRR9018628:0.0007138561)73:8.2857e-05,(P229T:0.0002036532,P244T:0.000122166)100:0.0004020594)70:2.6277e-06)99:0.0001198182,((P251T:0.0001444118,P236T:0.0002721782)100:0.0005497155,P146T:0.0006249429)99:6.23384e-05)100:0.0007829828,((P150T:0.0002533552,P178T:0.0003123325)100:0.0006149596,SRR9018586:0.0013303208)100:0.0004799662)100:0.0005305517,((P204T:0.0010167405,P177T:0.0006294067)100:0.0003558144,((P224T:2.0175e-06,P171T:0.0001262718)100:6.22925e-05,P180T:2.9836e-06)100:0.0010952318)100:0.0014364133)97:6.28528e-05)99:0.0001443365)30:0.0001279997,((((((P014T:0.0004082618,P019T:0.0007079404)100:0.000294308,(P176T:2.0576e-06,P028T:0.001028223)100:0.0002975552)100:0.0001245613,(P235T:0.0001210052,P237T:0.0001247603)100:0.0003661678)100:0.0001828592,(((P020T:0.0007878424,P160T:6.15656e-05)100:0.0002229866,(P154T:0.0003585285,P182T:2.81026e-05)100:0.0007173634)100:0.0001917194,P131T:0.0006348002)100:0.0002406687)100:5.9982e-05,(((((((((P187T:0.0002691532,P192T:0.0002642408)100:0.0001965162,P202T:0.0001683688)100:0.0002890548,P200T:2.372e-06)100:0.0003042962,P155T:6.02044e-05)95:4.49856e-05,P120T:0.0002646102)90:0.0001823997,(P218T:0.0003187085,P143T:0.0001769462)100:0.000727444)99:8.16111e-05,(((SRR9018633:0.0006493081,(SRR9018647:0.0004083765,(SRR9018665:0.0014180032,SRR9018656:0.0007211715)54:2.3455e-06)37:0.0006830161)18:0.0004199859,SRR9018658:0.0012223063)26:0.0002084523,P130T:0.0005073018)71:0.0007240801)70:0.0001206338,P183T:0.0009582691)61:2.2151e-06,((((((P203T:2.8543e-06,P124T:6.18174e-05)98:2.8022e-06,P230T:6.27835e-05)93:0.0001211701,(P114T:0.000393844,P128T:0.0002594228)100:0.0003405793)97:0.0001201725,(P238T:6.19734e-05,(P140T:0.0004827092,P110T:0.0001236)94:2.7779e-06)98:6.0377e-05)86:6.55115e-05,P234T:0.0008730183)84:0.0001196982,P186T:0.0013881933)82:0.0004823712)57:6.02681e-05)57:0.0001074189,(((P196T:0.0003383926,P219T:0.0003374854)99:6.18448e-05,P223T:0.0001890308)100:0.0007122209,SRR9018652:0.0022615963)71:0.0002011745)100:0.0013955199)100:0.01732362295)NA;
