# Supplementary material for: Trafficked Malayan pangolins contain viral pathogens of humans
Source: Nat Microbiol. 2022 Aug 2;7(8):1259–69. doi: 10.1038/s41564-022-01181-1 (PMC9352580; doi:10.1038/s41564-022-01181-1)
Supplement: Source Data Fig. 5 — Phylogenetic tree files and source data. [file 41564_2022_1181_MOESM9_ESM.zip › Source_Data_Fig.5b.plot_cnt.csv]

	Pangolin hunnivirus BIME1	Pangolin hunnivirus BIME2	Pangolin hunnivirus BIME4	Pangolin hunnivirus BIME5	Pangolin copiparvovirus BIME1	Pangolin copiparvovirus BIME2	Pangolin pestivirus BIME1	Pangolin pestivirus BIME2	Pangolin pestivirus BIME3	Pangolin pestivirus BIME4	Pangolin pestivirus BIME5	Pangolin pestivirus BIME6	Pangolin pestivirus BIME7	Pangolin pestivirus BIME8	Pangolin pestivirus BIME9	Rotavirus A	Orthopneumovirus BIME1	Pangolin respiratory syncytial virus A	Pangolin orthoreovirus	Pangolin orthonairovirus BIME1	Lishui pangolin virus	Pangolin phlebovirus BIME1	Pangolin coronavirus HKU4	Pangolin shanbavirus BIME1	Pangolin chaphamaparvovirus BIME1	Pangolin respirovirus	Pangolin protoparvovirus
P051T	0	0	0	0	0	0	0	0	0	0	0	0	0	0	0	0	0	0	0	0	0	2.15755006053407	0	0	0	0	1.36454226631734
P210T	0	0	0	0	0	0	0	0	0	0	0	0	0	0	2.53773365115819	0	0	0	0	0	0	0	0	0	0	0	0
P242T	0	0	0	0	0	0	0	0	0	0	0	0	0	0	0	0	0	0	0	0	0	0	0	0	0	0	0
P030T	0.461261415170743	0	0	0.339006533092728	0	0	0	0	0	0	0	0	0	0	3.2289908969571	5.11392593657283	0	0	0	0	0	0.864972463391973	0	0	0	2.66529146329049	1.38349490784889
P161T	0	0	0	0	0	0	0	0	0	0	0	0	0	0	0	0	0	0	0	0	0	0	0	0	0	0	0
P215T	0	0	0	0	1.42517962637425	0	0	0	0	0	0	0	0	0	1.70641144011065	0	0	0	0	0	0	0	0	0	0	0	3.31867695032167
P222T	0	0	0	0	0	0	0	0	0	0	0	0	0	0	0	0	0	0	0	0	2.60684486346093	0	0	0	0	0	0
P040T	0	0	0	0	0	0	0	0	0	0	0	0	0	0	0	0	0	2.1047650993462	0	0	0	0	0	0	0	3.95600238941166	0
P138T	0	0	0	0	0	0	0	0	0	0	0	0	0	0	0	0	0	0	0	0	0	0	0	0	0	0	0
P162T	0	0	0	0	0	0	0	0	0	0	0	0	0	0	0	0	0	0	0	0	0	0	0	0	0	0	0
SRR9018623	NA	NA	NA	NA	NA	NA	NA	NA	NA	NA	NA	NA	NA	NA	NA	NA	NA	NA	NA	NA	NA	NA	NA	NA	NA	NA	NA
P199T	0	0	0	0	0	0	0	0	0	0	0	0	0	0	0	0	0	0	0	0	0	0	0	0	0	0	0
P164T	0	0	0	0	1.8309327079322	0	0	0	0	0	0	0	0	0	0	0	0	0	0	0	0	0	0	0	0	0	0
P193T	0	0	0	0.40615489154125	0	0	0	0	0	0	0	0	0	0	0	0	0	0	0	0	0	0	0	0	0	0	2.94636882705836
P217T	0	0	0	0	0	0	0	0	0	0	0	0	0	0	1.15308924036119	0	0	0	0	0	0	0	0	0	0	0	0
P232T	0	0	0	0	0	0	0	0	0	0	0	0	0	0	3.96006513708644	0	0	0	0	0	0	0	0	0	0	0	0
P212T	0	0	0	0	0	0	0	0	0	0	0	0	0	0	3.40850461480226	0	0	0	0	0	0	0	0	0	0	0	0
P174T	0	0	0	0	0	0	0	0	0	0	0	0	0	0	2.45097061281598	0	0	0	0	0	0	0	0	0	0	0	0
P149T	0	0	0	0	0	0	0	0	0	0	0	0	0	0	0	0	0	0	0	0	0	0	0	0	0	0	0
P190T	0	0	0	0	0	0	0	0	0	0	0	0	0	0	3.14688884189464	0	0	0	0	0	0	0	0	0	0	0	2.79551979609591
P185T	0	0	0	0	0	0	0	0	0	0	0	0	0	0	0	0	0	0	0	0	0	0	0	0	0	0	0
P214T	0	0	0	0	2.60924413386009	0	0	0	0	0	0	0	0	0	3.0550786928047	0	0	0	0	0	0	0	0	2.15382478513857	0	0	4.53947282932993
P194T	0	0	0	0	0	0	0	0	0	0	0	0	0	0	0	0	0	0	0	0	0	0	0	0	0	0	0
P132T	0	0	0	0	0	0	0	0	0	0	0	0	0	0	0	0	0	0	0	0	0	0	0	0	0	0	0
SRR9018674	NA	NA	NA	NA	NA	NA	NA	NA	NA	NA	NA	NA	NA	NA	NA	NA	NA	NA	NA	NA	NA	NA	NA	NA	NA	NA	NA
P152T	0	0	0	0	1.8432401256786	0	0	0	0	0	0	0	0	0	0	0	0	0	0	3.67778863595566	0	0	0	0	0	0	0
P173T	0	0	0	0	1.68666902314465	0	0	0	0	0	0	0	0	0	0	0	0	0	0	0	0	0	0	0	0	0	0
P165T	0	0	0	0	1.65387779319992	0	0	0	0	0	0	0	0	0	0	0	0	0	0	0	0	0	0	0	0	0	0
P211T	0	0	0	0	0	0	0	0	0	0	0	0	0	0	0	0	0	0	0	0	0	0	0	0	0	0	0
P147T	0	0	0	0	0	0	0	0	0	0	0	0	0	0	0	0	0	0	0	0	0	0	0	0	0	0	0
P133T	0	0	0	0	0	0	0	0	0	0	0	0	0	0	0	0	0	0	0	0	0	0	0	0	0	0	0
P134T	0	0	0	0	0	0	0	0	0	0	0	0	0	0	0	0	0	0	0	0	0	0	0	0	0	0	0
P139T	0	0	0	0	1.58073397068887	2.27048373361594	0	0	0	0	0	0	0	2.87910720854473	0	0	0	0	0	0	0	0	0	0	0	0	0
P246T	0	0	0	0	0	0	0	0	0	0	0	0	0	0	0	0	0	0	0	0	0	0	0	0	0	0	0
P207T	0	0	0	0	0	0	0	0	0	0	0	0	0	0	0	0	0	0	0	0	0	0	0	0	0	0	0
P123T	0	0	0	0	0	0	0	0	0	0	0	0	0	0	0	0	0	0	0	0	0	0	0	0	0	0	2.53170638456683
P135T	0	0	0	0	1.95747130701977	1.25074745596248	0	0	0	0	0	0	0	2.20101288871526	0	0	0	1.14851347877103	0	0	0	0	0	0	0	0	0
P195T	0	0	0	0	0	0	0	0	0	0	0	0	0	0	3.5965439963691	0	0	0	0	0	0	0	0	1.53178487237403	0	0	0
P213T	0	0	0	0.718931259738028	0	0	0	0	0	0	0	0	0	0	2.16586292774024	0	0	0	0	0	0	0	0	1.98630799061165	0	0	3.17379337526919
P206T	0	0	0	0	3.00205416971007	1.52138459695118	0	0	0	0	0	0	0	0	0	0	0	0	0	0	0	0	0	0	0	0	0
P239T	0	0	0	0	0	0	0	0	0	0	0	0	0	0	1.60454174983353	0	0	0	0	0	0	0	0	0	0	0	0
P167T	0	0	0	0	0	0	0	0	0	0	0	0	0	0	2.68583278587764	0	0	0	0	0	0	0	0	0	0	0	0
P184T	0	0	0	0	0	0	0	0	0	0	0	0	0	0	2.90502976424596	0	0	0	0	0	0	0	0	0	0	0	0
P170T	0	0	0	0	0	0	0	0	0	0	0	0	0	0	2.90104638550392	0	0	0	0	0	0	0	0	0	0	0	4.485969790581
SRR9018599	NA	NA	NA	NA	NA	NA	NA	NA	NA	NA	NA	NA	NA	NA	NA	NA	NA	NA	NA	NA	NA	NA	NA	NA	NA	NA	NA
P137T	0	0	0	0	0	0	0	0	0	0	0	0	0	0	0	0	0	0	0	1.32956612487592	0	0	0	0	0	0	0
P181T	0	0	0	1.32445499011097	0	0	0	0	0	0	0	0	0	0	2.839019454811	0	0	0	0	0	0	0	0	0	0	0	0
P247T	0	0	0	0	0	0	0	0	0	0	0	0	0	0	0	0	0	0	0	0	0	0	0	0	0	0	0
P144T	0	0	0	0	0	0	0	0	0	0	0	0	0	0	0	0	0	0	0	0	0	0	0	0	0	0	0
P098T	0	0	0	0	0	0	0	0	0	0	0	0	0	0	0.910581705320723	0	0	0	0	0	0	0	0	0	0	0	0
P026T	0	0	0	0	0	0	0	0	0	0	0	0	0	0	0	0	1.34396865245003	5.34953278304265	0	0	0	0	0	0	0	0	0
P227T	0	0	0	0	0	0	0.85028521530829	0	0	0	0	1.03394935657528	0	0	0	0.85028521530829	0	0	0	0	0	0	0	1.70629470550127	0	0	3.96531269416926
P226T	0	0	0	0	0	0	0	0	0	0	0	3.09048628232451	0	0	0	0	0	0	0	0	0	0	0	3.42734345075041	0	0	0
SRR9018673	NA	NA	NA	NA	NA	NA	NA	NA	NA	NA	NA	NA	NA	NA	NA	NA	NA	NA	NA	NA	NA	NA	NA	NA	NA	NA	NA
P097T	0	0	0	0	1.98713163788735	0	0	0	0	0	0	0	0	0	0	0	0	1.1296246906729	0	0	0	0	0	0	0	0	0
P122T	0	0	0	0	3.07803508947838	1.65376382404082	0	0	0	0	0	0	0	0	0	0	0	3.17578525586025	0	0	0	0	0	0	0	0	0
P104T	0	0	0	0	1.45877072135096	0	0	0	0	0	0	0	0	0	0	0	0	0	0	0	0	0	0	0	0	0	0
SRR9018628	NA	NA	NA	NA	NA	NA	NA	NA	NA	NA	NA	NA	NA	NA	NA	NA	NA	NA	NA	NA	NA	NA	NA	NA	NA	NA	NA
P229T	0	0	0	0	0	2.87495420547206	3.67788946587328	0	0	0	0	0	0	0	0	0	0	0	0	0	0	0	0	0	0	0	5.15270289370153
P244T	0	0	0	0	0	0	0	0	0	0	0	2.07821967350715	0	0	0	0	0	0	0	0	0	0	0	0	0	0	0
P251T	0	0	0	0	0	0	0	0	0	0	0	0	0	0	0	4.73926556336111	0	0	0	0	0	0	5.20896076635272	3.50397659606189	0	0	4.38084384149539
P236T	0	0	3.06137699250201	0	0	0	3.26528481020606	2.22412728439795	2.22022055496189	0	1.80629135471679	0	0	0	0	0	0	0	0	0	0	0	0	0	0	0	0
P146T	0	0	0	0	0	0	0	0	0	0	0	0	0	0	0	1.00867881100583	0	0	0	0	0	0	0	0	0	0	4.52004986202597
P150T	0	0	0	0	0	0	0	0	0	0	0	0	0	0	0	0	0	0	0	0	0	0	0	0	0	0	0
P178T	0	0	0	0	0	0	0	0	0	1.45240127776847	0	0	0	0	0	0	0	0	0	0	0	0	0	0	0	0	0
SRR9018586	NA	NA	NA	NA	NA	NA	NA	NA	NA	NA	NA	NA	NA	NA	NA	NA	NA	NA	NA	NA	NA	NA	NA	NA	NA	NA	NA
P204T	0	0	0	0	1.26264446138581	1.55164880017329	0	1.02594613619083	0	0	0	0	0	0	0	0	0	0	0	0	0	0	0	0	0	0	0
P177T	0	0	0	0	2.11125129126451	0	0	0	0	0	0	0	0	0	4.02461091734185	0	0	0	0	1.47344507348597	1.04533639957728	0	0	0	0	0	0
P224T	0	0	0	0	0	0	0	0	0	0	0	0	0	0	0	3.64192059146219	0	0	0	0	0	0	0	0	0	0	4.07360545101904
P171T	0	0	0	0	3.49216754040503	1.89182622886554	0	0	0	0	0	0	0	0	0	0	0	0	0	0	0	0	0	0	0	0	0
P180T	0	0	0	0	2.61544022352283	0	0	0	0	0	0	0	0	0	2.94268665283649	0	0	0	0	0	0	0	0	0	0	0	0
P014T	0.945984373554292	0	0	0	0	1.26337382242487	0	0	0	0	0	0	0	0	5.27939318115409	0	0	0	0	0	0	4.1738753465391	0	0	0	0	0
P019T	0	0	0	0	0	0	3.16894744969971	0	3.14626003278129	0	0	0	0	0	0	0	0	0	0	0	0	0	0	0	0	0	1.2443346723188
P176T	1.3777911231706	0	0	0	1.77119095254854	0	0	0	0	0	0	0	0	0	1.59876180043818	0	0	0	0	0	0	0	0	0	0	0	0
P028T	0	0	0	0	1.41059353819893	0	0	0	0	0	0	0	0	0	0	0	0	0	0	0	0	0	0	0	0	0	1.16266322543639
P235T	0	0	0	0	0	0	0	0	0	0	0	0	0	0	0	0	0	0	0	0	0	0	0	0	0	0	0
P237T	0	0	0	0	0	0	0	0	0	0	0	0	0	0	0	0	0	0	0	0	0	0	0	0	0	0	0
P020T	0	0	0	0	0	0	0	0	0	0	0	0	0	0	0	0	0	0	0	0	0	0	0	0	0	0	0
P160T	0	0	0	0	0	0	0	0	0	0	0	0	0	0	0	0	0	0	0	0	0	0	0	0	0	0	4.46559335883388
P154T	0	0	0	0	0	0	0	0	0	0	0	0	0	0	0	0	0	0	0	0	0	0	0	0	0	0	0
P182T	0	0	0	0	0	2.7147848863977	3.12463122877595	0	0	0	0	0	0	0	0	0	0	0	0	0	0	0	0	0	0	0	0
P131T	0	0	0	0	0	0	0	0	0	0	3.58667332137053	0	0	0	0	0	0	0	0	0	0	0	0	0	0	0	0
P187T	0	0	0	0	1.0120679173944	3.27562450707564	2.50365540320065	0	0	0	0	0	0	0	1.23661531811073	0	0	0	0	0	0	0	0	0	1.65406493202783	0	0
P192T	0	0	0	0	0	3.75267859607133	2.65799564319661	0	0	0	0	0	0	0	0	0	0	0	0	0	0	0	0	0	0	0	0
P202T	0	0	0	0	0	1.18099035307116	3.62845360881714	0	0	0	0	0	0	0	0	0	0	0	0	0	0	0	0	0	0	0	0
P200T	0	0	0	0	0	0	0	0	0	0	0	0	0	0	0	0	0	0	0	0	0	0	0	2.29245731068044	0	0	0
P155T	0	0	0	0	0	0	0	0	0	0	1.53061199144394	0	0	0	0	0	0	0	0	0	0	0	0	0	0	0	0
P120T	0	0	0	0	0	0	0	0	0	0	0	0	0	0	0	0	0	0	0	0	0	0	0	0	0	0	0
P218T	0	0	0	0	0	0	3.52823785552604	0	0	0	0	0	0	0	0	0	0	0	0	0	0	0	0	0	0	0	0
P143T	0	0	0	0	0	0	3.79355575661391	0	2.85974356186948	0	0	0	0	0	0	0	0	2.40617383387069	0	0	0	0	0	0	0	0	0
SRR9018633	NA	NA	NA	NA	NA	NA	NA	NA	NA	NA	NA	NA	NA	NA	NA	NA	NA	NA	NA	NA	NA	NA	NA	NA	NA	NA	NA
SRR9018647	NA	NA	NA	NA	NA	NA	NA	NA	NA	NA	NA	NA	NA	NA	NA	NA	NA	NA	NA	NA	NA	NA	NA	NA	NA	NA	NA
SRR9018665	NA	NA	NA	NA	NA	NA	NA	NA	NA	NA	NA	NA	NA	NA	NA	NA	NA	NA	NA	NA	NA	NA	NA	NA	NA	NA	NA
SRR9018656	NA	NA	NA	NA	NA	NA	NA	NA	NA	NA	NA	NA	NA	NA	NA	NA	NA	NA	NA	NA	NA	NA	NA	NA	NA	NA	NA
SRR9018658	NA	NA	NA	NA	NA	NA	NA	NA	NA	NA	NA	NA	NA	NA	NA	NA	NA	NA	NA	NA	NA	NA	NA	NA	NA	NA	NA
P130T	0	0	0	0	0	0	0	0	0	0	0	0	0	0	0	0	0	0	0	0	0	0	0	0	0	0	0
P183T	0	0	0	0	0	2.68517076140003	2.95807344548012	0	0	0	0	0	0	0	0	0	0	0	0	0	0	0	0	0	0	0	0
P203T	0	0	0	0	0	0	2.74966009386955	0	0	0	0	0	0	0	0	0	0	0	0	0	0	0	0	0	0	0	0
P124T	0	0	0	0	0	0	0	0	0	0	0	0	0	0	0	0	0	0	0	0	0	0	0	0	0	0	3.09100769581101
P230T	0	0	0	0	0	0	2.83598681142377	0	0	0	0	0	0	0	0	0	0	0	0	0	0	0	0	0	3.60030370175812	0	5.04912286003063
P114T	0	0	0	0	0	0	0	0	0	0	0	0	0	0	0	0	0	0	0	0	0	0	0	0	0	0	0
P128T	1.39612666704013	0	0	0	0	0	0	0	0	0	0	0	0	0	0	0	0	0	0	0	0	0	0	0	0	0	0
P238T	0	0	0	0	0	0	0	0	0	0	0	0	0	0	0	0	0	0	0	0	0	0	0	0	0	0	0
P140T	0	0	0	0	0	0	0	0	0	0	0	0	0	0	0	0	0	0	0	0	0	0	0	0	0	0	0
P110T	0	0	0	0	0	0	0	0	2.68200727980456	0	0	0	0	0	0	0	0	0	0	0	0	0	0	0	0	0	4.01966755664164
P234T	0	0	0	0	2.03351532985645	1.20042021070546	0	0	0	0	0	0	0	0	0	0	0	0	0	0	0	0	0	0	0	0	4.43304168508227
P186T	0	0	0	0	0	1.4629496375504	3.44183108009471	0	0	0	0	0	0	0	2.06454413494095	0	0	0	0	0	0	0	0	1.3670894571268	0	0	3.98983278827223
P196T	0	0	0	0	1.77483160585698	0	0.832275657187656	0	0	0	0	0	0	0	3.09310639062076	0	0	0	0	0	2.70452938266273	0	0	0	0	0	0
P219T	0	0	0	0	0	0	0	0	0	0	0	0	0	0	0	0	0	0	0	0	0	0	1.13285152289332	0	0	0	0
P223T	0	0	0	0	2.86176573447108	1.69882541589504	0	0	0	0	0	0	0	0	0	1.18572886758291	0	0	0	0	0	0	0	0	0	0	0
SRR9018652	NA	NA	NA	NA	NA	NA	NA	NA	NA	NA	NA	NA	NA	NA	NA	NA	NA	NA	NA	NA	NA	NA	NA	NA	NA	NA	NA
P156T	0	0	0	0	0	0	0	0	0	0	0	0	0	0	0	0	0	0	0	0	0	0	0	0	0	0	0
P157T	0	0	0	0	0	0	0	0	0	0	0	0	0	0	0	0	0	0	0	0	0	0	0	0	0	0	0
P158T	0	0	0	0	0	0	0	0	0	0	0	0	0	0	0	0	0	0	0	0	0	0	0	0	0	0	0
P220T	0	0	0	0	0	3.22765085517748	0	0	0	0	0	0	0	0	0	0	0	0	0	0	0	0	0	0	3.46227120610265	0	0
P125T	0	0	0	0	0	0	0	0	0	0	0	0	0	0	0	0	0	0	0	0	0	0	0	0	0	0	4.05865723781233
P119T	0	0	0	0	0	0	0	0	0	0	0	0	0	0	0	0	0	0	0	0	0	0	0	0	0	0	0
P027T	0	0	0	0	0	0	0	0	0	0	0	0	2.33532947508573	0	0	2.00473811429045	0	2.18018885524753	0	0	0	0	0	0	0	0	0.761435574603568
P209T	0	0	0	0	0	0	0	0	0	0	0	0	0	0	2.03137218725278	0	0	0	0	0	0	0	0	0	0	0	0
P159T	1.66257397155197	0	0	0	0	0	0	0	0	0	0	0	0	0	0	0	0	0	0	0	0	0	0	0	0	0	0
P166T	0	0	0	0	0	0	0	0	0	0	0	0	0	0	0	0	0	0	0	0	0	0	0	0	0	0	0
P121T	0	0	0	0	0	0	0	0	3.06968295206139	0	0	0	0	0	0	0	0	0	0	0	0	0	0	0	0	0	0
P115T	0	0	0	0	0	0	0	0	3.68262958808334	0	0	0	0	0	0	0	0	0	0	0	0	0	0	0	0	0	0
P233T	0	0.986209973362362	0	0	0	0	0	0	0	0	0	0	0	0	0	0	0	0	0	0	0	0	0	0	0	0	0
P241T	0	0	0	0	0	0	0	0	0	0	0	0	0	0	0	0	0	0	0	0	0	0	0	0	0	0	0
P175T	0	0	0	0	0	0	0	0	0	0	0	0	0	0	0.952117204850456	0	0	0	0	0	0	0	0	0	0	0	0
P108T	0	0	0	0	0	0	0	0	0	0	0	0	0	0	0	0	0	0	0	0	0	0	0	0	0	0	4.67684832785624
P129T	0	0	0	0	0	0	0	0	0	0	0	0	0	0	0	0	0	0	0	0	0	0	0	0	0	0	0
P221T	0	0	0	0	0	1.83943407205598	0	0	0	0	0	0	0	0	0	0	0	0	0	0	0	0	0	0	0	0	2.63843796972315
P240T	0	0	0	0	0	0	0	0	0	0	0	0	0	0	0	0	0	0	0	0	0	0	0	0	0	0	0
P127T	0	0	0	0	0	0	0	0	0	0	0	0	0	0	0	0	0	0	0	0	0	0	0	0	0	0	0
P141T	0	0	0	0	0	0	0	0	0	0	4.09378983230059	3.18634529218533	0	0	0	0	0	0	0	0	0	0	0	0	0	0	0
P188T	0	0	0	0	0	0	0	0	0	0	0	0	0	0	3.41546841140697	0	0	0	0	0	0	0	0	0	0	0	0
P022T	0	0	1.03490807535002	0	0	0	0	3.39566920575494	0	0	0	0	3.61603575295076	0	1.36139805139083	3.07743267095801	0	0	0.714691933510633	0	0	0	0	0	0	0	1.16325005711244
P025T	0	1.10122472998354	0	0	0	0	0	0	0	0	0	0	0	0	3.14484042185389	0	0	0	0	0	0	0	0	0	0	0	2.82767727152368
P168T	0	0	0	0	0	0	0	0	0	0	0	0	0	0	3.54890115014358	0	0	0	0	0	0	0.818446827446192	0	0	0	0	0
P189T	0	0	0	0	0	0	0	0	0	0	0	0	0	0	2.29629209754724	0	0	0	0	0	0	0	0	0	0	0	0
P216T	0	0	0	0	0	0	0	0	0	0	0	0	0	0	0	0	0	0	0	0	0	0	0	0	0	0	2.46071824813281
P245T	0	0	0	0	0	0	0	0	1.54376190179767	0	0	0	0	0	0	0	0	0	0	0	0	0	0	0	0	0	0
P142T	0	0	0	0	0	0	0	0	3.61823108517724	0	0	0	0	0	0	0	0	0	0	0	0	0	0	0	0	0	0
P208T	0	0	0	0	0	0	0	0	0	0	0	0	0	0	0	0	0	0	0	0	0	0	0	0	0	0	0
