# Supplementary material for: Trafficked Malayan pangolins contain viral pathogens of humans
Source: Nat Microbiol. 2022 Aug 2;7(8):1259–69. doi: 10.1038/s41564-022-01181-1 (PMC9352580; doi:10.1038/s41564-022-01181-1)
Supplement: Source Data Fig. 5 — Phylogenetic tree files and source data. [file 41564_2022_1181_MOESM9_ESM.zip › Source_Data_Fig.5c.shannon.csv]

	shannon_index	clade
P051T	0.394548732375019	clade1
P210T	0	clade1
P242T	0	clade1
P030T	0.0942494883451017	clade1
P161T	0	clade1
P215T	0.174086271074589	clade1
P222T	0	clade1
P040T	0.0727402124586946	clade1
P138T	0	clade1
P162T	0	clade1
P199T	0	clade1
P164T	0	clade1
P193T	0.0128582672998419	clade1
P217T	0	clade1
P232T	0	clade1
P212T	0	clade1
P174T	0	clade1
P149T	0	clade1
P190T	0.617411637326497	clade1
P185T	0	clade2
P214T	0.225311479493787	clade2
P194T	0	clade2
P132T	0	clade2
P152T	0.074617716321983	clade2
P173T	0	clade2
P165T	0	clade2
P211T	0	clade2
P147T	0	clade2
P133T	0	clade2
P134T	0	clade2
P139T	0.638546207553436	clade2
P246T	0	clade2
P207T	0	clade2
P123T	0	clade2
P135T	0.999779938601837	clade2
P195T	0.0480074793398794	clade3
P213T	0.513277112828255	clade3
P206T	0.138546973612918	clade3
P239T	0	clade3
P167T	0	clade3
P184T	0	clade3
P170T	0.118065348381652	clade3
P137T	0	clade3
P181T	0.128946448669455	clade3
P247T	0	clade3
P144T	0	clade3
P098T	0	clade3
P026T	0.000967872624381874	clade3
P227T	0.0525315750530667	clade3
P226T	0.623171271174731	clade3
P097T	0.356725723106605	clade3
P122T	0.758204961921579	clade3
P104T	0	clade3
P229T	0.174182055757726	clade3
P244T	0	clade3
P251T	0.892920117633805	clade3
P236T	1.06764646540428	clade3
P146T	0.00255248037008023	clade3
P150T	0	clade3
P178T	0	clade3
P204T	0.970457702789494	clade3
P177T	0.0906329686091615	clade3
P224T	0.58335444879701	clade3
P171T	0.113909802364837	clade3
P180T	0.62670103669499	clade3
P014T	0.261894724574081	clade4
P019T	0.724112097526323	clade4
P176T	1.03227204121615	clade4
P028T	0.649751390928256	clade4
P235T	0	clade4
P237T	0	clade4
P020T	0	clade4
P160T	0	clade4
P154T	0	clade4
P182T	0.592872576114021	clade4
P131T	0	clade4
P187T	0.564436360691237	clade4
P192T	0.264590222822385	clade4
P202T	0.0222835309343925	clade4
P200T	0	clade4
P155T	0	clade4
P120T	0	clade4
P218T	0	clade4
P143T	0.475080630247291	clade4
P130T	0	clade4
P183T	0.64598525740821	clade4
P203T	0	clade4
P124T	0	clade4
P230T	0.184669300683028	clade4
P114T	0	clade4
P128T	0	clade4
P238T	0	clade4
P140T	0	clade4
P110T	0.18000229655355	clade4
P234T	0.0303419873908617	clade4
P186T	0.601003138095182	clade4
P196T	0.745065193956119	clade4
P219T	0	clade4
P223T	0.322102307676554	clade4
P220T	0.657923642358144	clade1
P125T	0	clade1
P119T	0	clade1
P027T	1.09803378300868	clade1
P209T	0	clade1
P159T	0	clade1
P166T	0	clade1
P121T	0	clade1
P115T	0	clade1
P233T	0	clade1
P241T	0	clade1
P175T	0	clade1
P108T	0	clade1
P129T	0	clade1
P221T	0.396954704410436	clade1
P240T	0	clade1
P127T	0	clade1
P141T	0.346659057109163	clade1
P188T	0	clade1
P022T	1.0283044328574	clade1
P025T	0.661615711151439	clade1
P168T	0.0117415538971323	clade1
P189T	0	clade1
P216T	0	clade1
P245T	0	clade1
P142T	0	clade1
P208T	0	clade1
