# Supplementary material for: Trafficked Malayan pangolins contain viral pathogens of humans
Source: Nat Microbiol. 2022 Aug 2;7(8):1259–69. doi: 10.1038/s41564-022-01181-1 (PMC9352580; doi:10.1038/s41564-022-01181-1)
Supplement: Source Data Extended Data Fig. 3 — Phylogenetic tree files. [file 41564_2022_1181_MOESM11_ESM.zip]

Archive with 14 entries (14 files):
- Source_Data_Extended_Data_Fig.3j.Chaphamaparvovirus-bayes.nwk.txt
- Source_Data_Extended_Data_Fig.3n.Coltivirus-bayes.nwk.txt
- Source_Data_Extended_Data_Fig.3c.Copiparvovirus-bayes.nwk.txt
- Source_Data_Extended_Data_Fig.3a.Hunnivirus-bayes.nwk.txt
- Source_Data_Extended_Data_Fig.3f.Mammalian_orthoreovirus-bayes.nwk.txt
- Source_Data_Extended_Data_Fig.3g.Merbecovirus-bayes.nwk.txt
- Source_Data_Extended_Data_Fig.3m.Orthonairovirus-bayes.nwk.txt
- Source_Data_Extended_Data_Fig.3d.Orthopneumovirus-bayes.nwk.txt
- Source_Data_Extended_Data_Fig.3b.Pestivirus-bayes.nwk.txt
- Source_Data_Extended_Data_Fig.3l.Phlebovirus-bayes.nwk.txt
- Source_Data_Extended_Data_Fig.3k.Protoparvovirus-bayes.nwk.txt
- Source_Data_Extended_Data_Fig.3i.Respirovirus-bayes.nwk.txt
- Source_Data_Extended_Data_Fig.3e.Rotavirus_A-bayes.nwk.txt
- Source_Data_Extended_Data_Fig.3h.Shanbavirus-bayes.nwk.txt
