# Supplementary material for: Trafficked Malayan pangolins contain viral pathogens of humans
Source: Nat Microbiol. 2022 Aug 2;7(8):1259–69. doi: 10.1038/s41564-022-01181-1 (PMC9352580; doi:10.1038/s41564-022-01181-1)
Supplement: Source Data Extended Data Fig. 3 — Phylogenetic tree files. [file 41564_2022_1181_MOESM11_ESM.zip › Source_Data_Extended_Data_Fig.3j.Chaphamaparvovirus-bayes.nwk.txt]

(Pangolin_chaphamaparvovirus_BIME1/P220T/pangolin/2018:0.001922312,Pangolin_chaphamaparvovirus_BIME1/P230T/pangolin/2018:0.001907857,(ANY57894.1_Rat_parvovirus_2/rat/Chaina/2014:0.3086905,((((YP_009553677.1_Mouse_kidney_parvovirus/rat/Australia/2016:0.2181552,QOR29550.1_Bat_chaphamaparvovirus/bat/USA/2020:0.1887682)1.000:0.1665386,YP_009551965.1_Porcine_parvovirus_7/swine/China/2015:1.010105)0.620:0.08290764,(((QMI57835.1_Chestnut_teal_chaphamaparvovirus_2/duck/Australia/2018:0.0579082,QMI57845.1_Chestnut_teal_chaphamaparvovirus/duck/Australia/2018:0.07636355)1.000:0.395366,(QMI57839.1_Chestnut_teal_chaphamaparvovirus_3/duck/Australia/2018:0.4551413,(QRK03701.1_Galliform_chaphamaparvovirus_3/gull/Canada/2015:0.3159241,QMI57831.1_Chestnut_teal_chaphamaparvovirus_1/duck/Australia/2018:0.2608381)1.000:0.4851055)1.000:0.2159964)0.997:0.1526396,QMI57783.1_Pacific_black_duck_chaphamaparvovirus_1/duck/Australia/2016:0.5652457)1.000:0.5733983)0.971:0.1027174,(QOR29545.1_Carnivore_chaphamaparvovirus_1/dog/Italy/2019:0.1275934,QJQ50416.1_Feline_chaphamaparvovirus/cat/Canada/2018:0.217854)1.000:0.3253529)1.000:0.3146888)1.000:0.2586063);
