# Supplementary material for: Trafficked Malayan pangolins contain viral pathogens of humans
Source: Nat Microbiol. 2022 Aug 2;7(8):1259–69. doi: 10.1038/s41564-022-01181-1 (PMC9352580; doi:10.1038/s41564-022-01181-1)
Supplement: Source Data Extended Data Fig. 3 — Phylogenetic tree files. [file 41564_2022_1181_MOESM11_ESM.zip › Source_Data_Extended_Data_Fig.3n.Coltivirus-bayes.nwk.txt]

(Lishui_pangolin_virus/P196T/pangolin/2018:0.03436282,QIE06438.1_Lishui_pangolin_virus/pangolin/China/2018:0.0265653,(AYP67545.1_Shelly_headland_virus/tick/Australia/2016:0.1988813,(((BBA54748.1_Tarumizu_tick_virus/tick/Japan/2013:0.3834006,AXG65493.1_Kundal_virus/tick/India/2013:0.3234422)1.000:0.07469086,ATG88075.1_Tai_Forest_reovirus/bat/Cote_d_Ivoire/2009:0.3616341)1.000:0.3458881,(AND77148.1_Eyach_virus/tick/France/2010:0.09047819,AAG34362.1_Colorado_tick_fever_virus/tick/France/1999:0.08803481)1.000:0.3634368)1.000:0.5043666)1.000:0.2108468);
