# Supplementary material for: Trafficked Malayan pangolins contain viral pathogens of humans
Source: Nat Microbiol. 2022 Aug 2;7(8):1259–69. doi: 10.1038/s41564-022-01181-1 (PMC9352580; doi:10.1038/s41564-022-01181-1)
Supplement: Source Data Extended Data Fig. 3 — Phylogenetic tree files. [file 41564_2022_1181_MOESM11_ESM.zip › Source_Data_Extended_Data_Fig.3c.Copiparvovirus-bayes.nwk.txt]

(NC_055518_Roe_deer_copiparvovirus/tick/Belgium/2019:0.727584,((NC_023860_Porcine_parvovirus_6/swine/China/2012:0.7115295,NC_014665_Porcine_parvovirus_4/swine/USA/2006:0.5460572)1.000:0.3885405,(KR902500_Horse_parvovirus_CSF/horse/USA/2014:0.7889875,(((Pangolin_copiparvovirus_BIME1/P171T/2018:0.008948643,Pangolin_copiparvovirus_BIME1/P206T/2018:0.004690706)1.000:0.0285184,Pangolin_copiparvovirus_BIME1/P214T/2018:0.04911932)0.552:0.0128304,(Pangolin_copiparvovirus_BIME2/P182T-1/2018:0.004247487,(Pangolin_copiparvovirus_BIME2/P187T/2018:0.001012181,Pangolin_copiparvovirus_BIME2/P192T/2018:0.001017869)0.999:0.009060042,Pangolin_copiparvovirus_BIME2/P220T/2018:0.01123346,Pangolin_copiparvovirus_BIME2/P229T/2018:0.003837303)0.992:0.03459024)1.000:0.5784069)0.965:0.1954489)1.000:0.507758,(MN615703_Bovine_copiparvovirus_3/bovine/Germany/2019:0.4137327,NC_006259_Bovine_parvovirus_2/cattle/USA/2018:0.3760022)1.000:0.1951064);
