# Supplementary material for: Trafficked Malayan pangolins contain viral pathogens of humans
Source: Nat Microbiol. 2022 Aug 2;7(8):1259–69. doi: 10.1038/s41564-022-01181-1 (PMC9352580; doi:10.1038/s41564-022-01181-1)
Supplement: Source Data Extended Data Fig. 3 — Phylogenetic tree files. [file 41564_2022_1181_MOESM11_ESM.zip › Source_Data_Extended_Data_Fig.3a.Hunnivirus-bayes.nwk.txt]

(KT944214_Hunnivirus_05VZ/rat/Viet_Nam/2013:0.01237942,MW417242_Norway_rat_hunnivirus/rat/China/2017:0.01311881,MF953886_Feline_hunnivirus/cat/China/2017:0.00580426,(MF352430_Rattus_tanezumi_hunnivirus/rat/China/2012:0.01240918,((KT944212_Hunnivirus_83GR/rat/Viet_Nam/2012:0.005801119,KT944213_Hunnivirus_83GR/rat/Viet_Nam/2012:0.003706909)0.997:0.01544093,(((NC_018668_Bovine_hungarovirus_1/cattle/Hungary/2008:0.05382854,HM153767_Ovine_hungarovirus_OHUV1/sheep/Hungary/2009:0.07107511)0.940:0.01916134,(MF352413_Niviventer_confucianus_hunnivirus/rat/China/2012:0.01699732,KX156157_Picornaviridae_sp./rodent/China/2015:0.001577917)1.000:0.02020752)0.999:0.0412047,((((Pangolin_hunnivirus_BIME1/P031T/2018:0.001499531,Pangolin_hunnivirus_BIME1/P032T/2018:0.001495862)1.000:0.05847082,(Pangolin_hunnivirus_BIME3/P041T/2018:0.1670887,(Pangolin_hunnivirus_BIME5/P031T/2018:0.001510359,Pangolin_hunnivirus_BIME5/P032T/2018:0.001500636)1.000:0.1351755)0.699:0.03511668)0.732:0.03567555,(Pangolin_hunnivirus_BIME2/P025T/2018:0.03171362,(Pangolin_hunnivirus_BIME2/P035T/2018:0.001494645,Pangolin_hunnivirus_BIME2/P044T/2018:0.001498072)0.999:0.02049436)1.000:0.05868041)0.980:0.05956894,(Pangolin_hunnivirus_BIME4/P022T/2018:0.01137664,Pangolin_hunnivirus_BIME4/P236T/2019:0.008742756)0.998:0.04457942)1.000:0.463825)0.904:0.02612588)0.517:0.006188108,NC_025675_Norway_rat_hunnivirus/rat/USA/2012:0.006204728)0.648:0.003578338);
