# Supplementary material for: Trafficked Malayan pangolins contain viral pathogens of humans
Source: Nat Microbiol. 2022 Aug 2;7(8):1259–69. doi: 10.1038/s41564-022-01181-1 (PMC9352580; doi:10.1038/s41564-022-01181-1)
Supplement: Source Data Extended Data Fig. 3 — Phylogenetic tree files. [file 41564_2022_1181_MOESM11_ESM.zip › Source_Data_Extended_Data_Fig.3f.Mammalian_orthoreovirus-bayes.nwk.txt]

(Pangolin_orthoreovirus/P022T/pangolin/2018:0.01520642,(KX932029.1_Mammalian_orthoreovirus/human/Switzerland/2015:0.003397607,JX028412_Mammalian_orthoreovirus_3/bat/Italy/2012:0.003187328)1.000:0.00339338,(JQ412755_Mammalian_Orthoreovirus/bat/Germany/2008:0.005342865,(MG451061_Mammalian_orthoreovirus/tree_shrew/China/2011:0.01822217,((((MN788304_Mammalian_orthoreovirus_1/swine/China/2017:0.000644388,MN788294_Mammalian_orthoreovirus/swine/China/2017:0.0009197955)1.000:0.005977228,(KT444572_Mammalian_orthoreovirus/bat/China/2011:0.0001713858,KT444542_Mammalian_orthoreovirus/bat/China/2011:0.0004132333)1.000:0.001410232)1.000:0.003311258,KT444522_Mammalian_orthoreovirus/bat/China/2007:0.001244056)1.000:0.02969363,((((((LC533924_Mammalian_orthoreovirus/swine/Zambia/2018:0.01718306,KT444562_Mammalian_orthoreovirus/bat/China/2011:0.008290868)1.000:0.002841838,JX486057_Mammalian_orthoreovirus_3/swine/China/2012:0.01273958)0.690:0.001173967,((LC533914_Mammalian_orthoreovirus/swine/Zambia/2018:0.006674675,LC533904_Mammalian_orthoreovirus/swine/Zambia/2018:0.005026272)1.000:0.01064044,KT444552_Mammalian_orthoreovirus/bat/China/2011:0.01381324)0.578:0.0009559084)1.000:0.00625534,((LC476915_Mammalian_orthoreovirus_2/human/Japan/2014:0.005424119,LC476895_Mammalian_orthoreovirus_2/human/Japan/1994:0.002895119)1.000:0.003144707,(LC476905_Mammalian_orthoreovirus_2/human/Japan/2005:0.008589614,(JN799426_Mammalian_orthoreovirus/swine/Austria/1998:0.00494547,MN022937_Mammalian_orthoreovirus/human/Brazil/2019:0.04317069)0.984:0.001283471,(JX028413_Mammalian_orthoreovirus_3/bat/Italy/2012:0.01026841,KC462149_Mammalian_orthoreovirus/mink/China/2013:0.01424607)0.984:0.00168027,DQ997719_Mammalian_orthoreovirus/NA/China/2006:0.01315086)1.000:0.0006545316,LC121916_Mammalian_orthoreovirus_2/lion/Japan/2011:0.01332515)1.000:0.001164498)0.996:0.001233834,(((MN639757_Mammalian_orthoreovirus/rat/Germany2019:0.007274027,KT224504_Mammalian_orthoreovirus_3/mink/China/2014:0.00519638)1.000:0.001609861,KY419120_Mammalian_orthoreovirus_3/swine/China/2013:0.008545302)0.904:0.0007891402,KT444532_Mammalian_orthoreovirus/bat/China/2011:0.005249483)1.000:0.01098876,GU196306_Mammalian_orthoreovirus_2/human/France/2009:0.005928731)1.000:0.03519249,((MG451071_Mammalian_orthoreovirus/tree_shrew/China/2012:0.01218682,KM087105_Mammalian_orthoreovirus/bat/China/2012:0.006445454)1.000:0.04551035,(((((((((MN233103_Mammalian_orthoreovirus/pig/USA/2014:0.02228692,MN233101_Mammalian_orthoreovirus/pig/USA/2014:0.02626301)0.923:0.002105638,(MN233097_Mammalian_orthoreovirus/pig/USA/2014:0.02310674,(KM820754_Mammalian_orthoreovirus_3/swine/USA/2014:0.003122285,KM820744_Mammalian_orthoreovirus_3/swine/USA/2014:0.005279033)1.000:0.01953209)0.674:0.001571315)0.890:0.001866974,MN233102_Mammalian_orthoreovirus/pig/USA/2005:0.02124626)1.000:0.01720489,(LC482238_Mammalian_orthoreovirus_2/pig/China/2015:0.0436798,(((MT151660_Mammalian_orthoreovirus_2/swine/Italy/2018:0.003115215,MT151659_Mammalian_orthoreovirus_3/swine/Italy/2016:0.0009378868)1.000:0.02433186,KX343200_Mammalian_orthoreovirus_3/swine/Italy/2015:0.02518882)1.000:0.01815915,(LC482411_Mammalian_orthoreovirus_2/pig/China/2015:0.0001732964,LC482228_Mammalian_orthoreovirus_2/pig/China/2015:0.000165661)1.000:0.05654772)0.999:0.00480581)0.889:0.002516108)1.000:0.0207185,(((KP208814_Mammalian_orthoreovirus_3/mammalian/Canada/2003:0.0001719045,KP208804_Mammalian_orthoreovirus_3/mammalian/Canada/2002:0.0001748285,GU991669_Mammalian_orthoreovirus_3/NA/Netherlands/2010:0.0004117197,GU991659_Mammalian_orthoreovirus_3/NA/Netherlands/2010:0.0001713344,JQ599140_Mammalian_orthoreovirus_3/NA/Canada/2012:0.001154788,(HM159613_Mammalian_orthoreovirus_3/human/USA/2002:0.000170035,EF494435_Mammalian_orthoreovirus_3/NA/USA/2007:0.0006602266)1.000:0.0006637556)0.947:0.001056446,GU589577_Mammalian_orthoreovirus_3/NA/Canada/2010:0.0141092)1.000:0.00677164,JX415466_Porcine_reovirus/porcine/China/2011:0.00819241)1.000:0.01420934)0.761:0.002991079,(KX384846_Mammalian_orthoreovirus/rat/Hungary/2006:0.01442508,JX204738_Mammalian_orthoreovirus_2/rat/Germany/2004:0.01872168)1.000:0.03042375)1.000:0.01452866,((NC_013225_Mammalian_orthoreovirus_3/civet_cat/China/2004:0.02526391,DQ664184_Mammalian_orthoreovirus_2/NA/China/2006:0.02125771)1.000:0.02250537,((MN582420_Mammalian_orthoreovirus/pig/China/2018:0.01504598,MK408604_Mammalian_orthoreovirus/chamois/Italy/2009:0.01655126)1.000:0.02660574,((MN233100_Mammalian_orthoreovirus/pig/USA/2014:0.0001706007,MN233098_Mammalian_orthoreovirus/pig/USA/2014:0.0001691353)0.996:0.001870676,MN233099_Mammalian_orthoreovirus/pig/USA/2014:0.001393194)1.000:0.06751974)0.995:0.005950997)1.000:0.01144186)0.984:0.009590274,(KJ676379_Mammalian_orthoreovirus/bovine/Indiana/2014:0.0816824,MT518184_Mammalian_orthoreovirus/human/Slovenia/2011:0.7531762)1.000:0.07805355)1.000:0.01321037,(MG999576_Mammalian_orthoreovirus/human/Slovenia/2017:0.05387704,(KT900695_Mammalian_orthoreovirus/bat/Italy/2011:0.02929857,HQ642769_Mammalian_orthoreovirus/pig/China/2007:0.03686464)1.000:0.0298274)1.000:0.01048981)1.000:0.01044162,(MH933769_Mammalian_orthoreovirus_2/human/Cameroon/2014:0.0291618,AF368033_Ndelle_virus/rat/Cameroon/1974:0.02760797)1.000:0.02907883)1.000:0.006984994)1.000:0.02970482)1.000:0.01185759)1.000:0.005961551)0.913:0.001198086);
