# Supplementary material for: Trafficked Malayan pangolins contain viral pathogens of humans
Source: Nat Microbiol. 2022 Aug 2;7(8):1259–69. doi: 10.1038/s41564-022-01181-1 (PMC9352580; doi:10.1038/s41564-022-01181-1)
Supplement: Source Data Extended Data Fig. 3 — Phylogenetic tree files. [file 41564_2022_1181_MOESM11_ESM.zip › Source_Data_Extended_Data_Fig.3g.Merbecovirus-bayes.nwk.txt]

(Pangolin_coronavirus_BIME1/P251T/pangolin/2018:0.06733365,(((((MH002341.1_Pipistrellus_bat_coronavirus_HKU5/bat/China/2014:0.005202294,KJ473820.1_BtPa-BetaCoV/bat/China/2013:0.006575121)1.000:0.004705541,(EF065512.1_Bat_coronavirus_HKU5-5/bat/China/2006:0.0002695592,EF065511.1_Bat_coronavirus_HKU5-3/bat/China/2006:0.0002679875,EF065510.1_Bat_coronavirus_HKU5-2/bat/China/2006:0.0002711281)1.000:0.01532212)0.989:0.004762124,MH002342.1_Pipistrellus_bat_coronavirus_HKU5/bat/China/2013:0.01334379)0.963:0.008009769,(NC_009020.1_Pipistrellus_bat_coronavirus_HKU5/bat/China/2006:0.0002701206,EF065509.1_Bat_coronavirus_HKU5-1/bat/China/2006:0.0002688129)1.000:0.01255361)1.000:0.1408187,(((KX442565.1_Hypsugo_bat_coronavirus_HKU25/bat/China/2014:0.1236342,KJ473821.1_BtVs-BetaCoV/bat/China/2014:0.07983215)1.000:0.05119716,(((((NC_019843.3_MERS/human/Saudi_Arabia/2012:0.0002723902,JX869059.2_Human_betacoronavirus_2c/human/Netherlands/2012:0.0002728825)1.000:0.001483882,(NC_038294.1_Betacoronavirus_England_1/human/UK/2012:0.000275044,KC667074.1_Human_betacoronavirus_2c_England-Qatar/human/UK/2012:0.0002743812)0.927:0.0006491538)0.919:0.0009552328,KJ614529.1_Human_betacoronavirus_2c_Jordan-N3/human/USA/2012:0.001206904)1.000:0.0438676,KC869678.4_Coronavirus_Neoromicia/bat/South_Africa/2011:0.04932579)1.000:0.02214554,NC_034440.1_Bat_coronavirus/bat/Uganda/2013:0.0504458)1.000:0.05568847)0.600:0.01522272,(NC_039207.1_Betacoronavirus_Erinaceus/hedgehog/Germany/2012:0.1301942,MK907286.1_Erinaceus_hedgehog_coronavirus_HKU31/hedgehog/China/2014:0.08007785)1.000:0.1691522)1.000:0.06563133)1.000:0.13764,(((NC_009019.1_Tylonycteris_bat_coronavirus_HKU4/bat/China/2006:0.0002868685,EF065507.1_Bat_coronavirus_HKU4-3/bat/China/2006:0.000285064,EF065506.1_Bat_coronavirus_HKU4-2/bat/China/2006:0.0002880495,EF065505.1_Bat_coronavirus_HKU4-1/bat/China/2006:0.0002878441)0.963:0.0006963732,EF065508.1_Bat_coronavirus_HKU4-4/bat/China/2006:0.0003005424)1.000:0.01348603,(DQ648794.1_Bat_coronavirus/bat/China/2005:0.01750256,KJ473822.1_BtTp-BetaCoV/bat/China/2012:0.01977566)0.999:0.008228642)1.000:0.05352445);
