# Supplementary material for: Trafficked Malayan pangolins contain viral pathogens of humans
Source: Nat Microbiol. 2022 Aug 2;7(8):1259–69. doi: 10.1038/s41564-022-01181-1 (PMC9352580; doi:10.1038/s41564-022-01181-1)
Supplement: Source Data Extended Data Fig. 3 — Phylogenetic tree files. [file 41564_2022_1181_MOESM11_ESM.zip › Source_Data_Extended_Data_Fig.3m.Orthonairovirus-bayes.nwk.txt]

(Pangolin_orthonairovirus_BIME1/P152T/pangolin/2018:0.1839411,YP_009304993_Wenzhou_Tick_Virus/tick/China/2012:0.1822017,(YP_009666118_Burana_virus/tick/Kyrgyzstan/1971:0.2497,(QPO14992_Songling_virus/tick/China/2004:0.2819397,((YP_009304986_Tacheng_Tick_Virus_1/tick/China/2012:0.2404333,ARF07704_Pacific_coast_tick_nairovirus/tick/USA/2011:0.3284593)1.000:0.1108646,(QFU19352_Tamdy_virus/tick/China/2019:0.3523148,(QRR19149_Sulina_virus/tick/Romania/2016:0.6621834,(((((QNT38345.1_CCHFV/camel/United_Arab_Emirates/2015:0.01845716,YP_325663_CCHFV/tick/USA/2003:0.02190627)1.000:0.2811055,YP_009361832_Nairobi_sheep_disease_virus/tick/China/2013:0.2693354)1.000:0.6583287,(YP_009666113_Chim_orthonairovirus/tick/Uzbekistan/1972:0.4859612,ALD83626_Gossas_virus/bat/Senegal/1964:0.4778482)1.000:0.3857796)0.790:0.09206422,((AKC89331_Soldado_virus/tick/Trinidad/1963:0.2744563,AMT75398_Farallon_virus/tick/USA/1965:0.2144479)1.000:0.425913,AMT75422_Saphire_II_virus/tick/USA/1969:0.5243756)1.000:0.325557)1.000:0.1705155,(ASY03236_Norway_nairovirus_1/tick/Norway/2014:0.3272063,AII01813_South_Bay_virus/tick/USA/2008:0.2484528)1.000:3.012555)1.000:0.1785199)1.000:0.63763)0.999:0.07945115)1.000:0.04118939)1.000:0.08486816)1.000:0.07443931);
