# Supplementary material for: Trafficked Malayan pangolins contain viral pathogens of humans
Source: Nat Microbiol. 2022 Aug 2;7(8):1259–69. doi: 10.1038/s41564-022-01181-1 (PMC9352580; doi:10.1038/s41564-022-01181-1)
Supplement: Source Data Extended Data Fig. 3 — Phylogenetic tree files. [file 41564_2022_1181_MOESM11_ESM.zip › Source_Data_Extended_Data_Fig.3d.Orthopneumovirus-bayes.nwk.txt]

(6U5O_L_Human_Metapneumovirus/human/USA/2020:0.1322564,Q2Y2L8.1_Avian_metapneumovirus_15a/goose/USA/2004:0.1422855,((((((AGN92840.1_Human_respiratory_syncytial_virus_A/human/India/2011:0.000309762,AMT78054.1_Human_respiratory_syncytial_virus_A/human/USA/2012:0.0007359266,(AOS48202.1_Human_respiratory_syncytial_virus_A/human/New_Zealand/2015:0.001058182,((Pangolin_respiratory_syncytial_virus_A/P021T/2018:0.0003100125,Pangolin_respiratory_syncytial_virus_A/P027T/2018:0.000311101,OM256489_-_RNA-directed_RNA_polymerase_translation_Human_respiratory_syncytial_virus_A_strain_BIME018T/pangolin/2018:0.000307775)0.905:0.0007416983,MW160762.1_-_RNA-directed_RNA_polymerase_translation_Human_orthopneumovirus_strain_A/WA/PW7202552D/2017:0.0003083155)0.835:0.0007443946)0.616:0.00072658,ASV65841.1_Human_respiratory_syncytial_virus_A/human/China/2013:0.0007390809,AWO12868.1_Human_respiratory_syncytial_virus_A/human/Kenya/2012:0.001158641,AXG23204.1_Human_respiratory_syncytial_virus_A/human/Tailand/2016:0.00237115,Pangolin_orthopneumovirus_BIME1/P026T/pangolin/2018:0.7077362)0.956:0.005735062,NP_044598.1_Respiratory_syncytial_virus/human/UK/1995:0.007635031)1.000:0.0359886,((AYA61858.1_Human_respiratory_syncytial_virus_B/human/Australia/2016:0.0003118298,OM256493_-_RNA-directed_RNA_polymerase_translation_Human_respiratory_syncytial_virus_B_strain_BIME006T/pangolin/2017:0.001172976)0.885:0.0007241533,QKE50598.1_Human_respiratory_syncytial_virus_B/human/Russia/2019:0.001706499)1.000:0.04653568)1.000:0.04718341,NP_048058.1_Bovine_orthopneumovirus/cattle/Germany/1999:0.113904)1.000:0.6302259,(ANO40523.1_Swine_pneumovirus_57/porcine/USA/2012:0.01379127,((QEI22929.1_Canine_pneumovirus/dog/Tailand/2016:0.005370848,YP_009094045.1_Pneumovirus/dog/Italy/2012:0.00334041)0.999:0.006950865,YP_173335.1_Pneumonia_virus_of_mice_J3666/USA/2005:0.006399499)0.995:0.01190504)1.000:0.4122087)1.000:0.5700212,CDN30042.1_Avian_metapneumovirus_type_D/chiken/Turkey/1985:0.316329)1.000:0.2669047);
