# Supplementary material for: Trafficked Malayan pangolins contain viral pathogens of humans
Source: Nat Microbiol. 2022 Aug 2;7(8):1259–69. doi: 10.1038/s41564-022-01181-1 (PMC9352580; doi:10.1038/s41564-022-01181-1)
Supplement: Source Data Extended Data Fig. 3 — Phylogenetic tree files. [file 41564_2022_1181_MOESM11_ESM.zip › Source_Data_Extended_Data_Fig.3b.Pestivirus-bayes.nwk.txt]

(MK636874_Dongyang_pangolin_virus/China/2018:0.01411136,MK636875_Dongyang_pangolin_virus/tick/China/2018:0.002573818,(Pangolin_pestivirus_BIME2/P022T/2018:0.08632854,((((((Pangolin_pestivirus_BIME1/P019T/2018:0.02396682,Pangolin_pestivirus_BIME1/P229T/2018:0.02334551)1.000:0.021945,Pangolin_pestivirus_BIME1/P143T/2018:0.03256784)1.000:0.01707199,((Pangolin_pestivirus_BIME1/P182T/2018:0.02238978,Pangolin_pestivirus_BIME1/P202T/2018:0.02405397)1.000:0.007000998,Pangolin_pestivirus_BIME1/P218T/2018:0.01457768)1.000:0.03122076)0.744:0.01085942,Pangolin_pestivirus_BIME1/P186T/2018:0.02803478)1.000:0.0489757,Pangolin_pestivirus_BIME4/P035T/2018:0.1247571)0.803:0.01601634,((((Pangolin_pestivirus_BIME3/P019T/2018:0.001164726,Pangolin_pestivirus_BIME3/P115T/2018:0.002298399,Pangolin_pestivirus_BIME3/P110T/2018:0.05999709)0.983:0.003266994,Pangolin_pestivirus_BIME3/P121T/2018:0.001525569)0.994:0.005105346,Pangolin_pestivirus_BIME3/P142T/2018:0.001422452)1.000:0.0932536,((Pangolin_pestivirus_BIME5/P131T/2018:0.001140753,Pangolin_pestivirus_BIME5/P141T/2018:0.001122545)1.000:0.1038492,(((Pangolin_pestivirus_BIME7/P022T/2018:0.001150092,Pangolin_pestivirus_BIME7/P023T/2018:0.001136319,Pangolin_pestivirus_BIME7/P027T/2018:0.001137516)1.000:0.1133533,((NC_035432_Linda_virus/swine/Australia/2015:0.3277032,NC_023176_Porcine_pestivirus/swine/Australia/2006:0.2132071)1.000:0.2825474,((((NC_002657_Classical_swine_fever_virus/swine/Germany/2003:0.1407462,NC_018713_Aydin-like_pestivirus/sheep/Turkey/2004:0.1315904)1.000:0.05144394,NC_003679_Border_disease_virus/sheep/Germany/1994:0.195277)1.000:0.06016799,(NC_012812_Bovine_viral_diarrhea_virus_3/cattle/Thailand/2004:0.185326,((NC_001461_Bovine_viral_diarrhea_virus_1/cattle/Germany/2001:0.2019218,NC_039237_Bovine_viral_diarrhea_virus_2/cattle/USA/1995:0.2281937)1.000:0.1021346,NC_003678_Pestivirus_giraffe-1_H138/giraffe/Germany/1999:0.2446611)0.544:0.02988114)1.000:0.07213143)1.000:0.27179,NC_024018_Pronghorn_antelope_pestivirus/sheep/USA/2001:0.4117955)1.000:0.1666393)1.000:0.4471399)0.561:0.03148823,((Pangolin_pestivirus_BIME6/P141T/2018:0.05690998,Pangolin_pestivirus_BIME6/P226T/2018:0.05237793)1.000:0.09278906,(Pangolin_pestivirus_BIME8/P179T/2018:0.1065312,((((Pangolin_pestivirus_BIME9/P014T/2018:0.03840863,(((Pangolin_pestivirus_BIME9/P022T/2018:0.001120397,Pangolin_pestivirus_BIME9/P025T/2018:0.001117241)1.000:0.007458082,((Pangolin_pestivirus_BIME9/P195T/2018:0.001205765,Pangolin_pestivirus_BIME9/P196T/2018:0.002808822)0.992:0.004383134,Pangolin_pestivirus_BIME9/P212T/2018:0.004741882)1.000:0.01493809)1.000:0.01448204,Pangolin_pestivirus_BIME9/P214T/2018:0.02674618)0.509:0.004267966)0.707:0.00585274,(Pangolin_pestivirus_BIME9/P030T/2018:0.02133779,(Pangolin_pestivirus_BIME9/P170T/2018:0.00110696,Pangolin_pestivirus_BIME9/P191T/2018:0.001132717,Pangolin_pestivirus_BIME9/P177T/2018:0.001098243)1.000:0.01200793)1.000:0.01657213)1.000:0.01961688,Pangolin_pestivirus_BIME9/P180T/2018:0.04495235)0.653:0.006441613,((Pangolin_pestivirus_BIME9/P101T/2018:0.01197004,((Pangolin_pestivirus_BIME9/P168T/2018:0.004135003,Pangolin_pestivirus_BIME9/P188T/2018:0.01627784)1.000:0.01674728,Pangolin_pestivirus_BIME9/P232T/2018:0.02136244)0.971:0.01096341)0.667:0.006205257,(Pangolin_pestivirus_BIME9/P151T/2018:0.01552611,Pangolin_pestivirus_BIME9/P105T/2018:0.04339524)1.000:0.0166089)1.000:0.02810038)1.000:0.05098654)1.000:0.0997995)0.873:0.01974956)0.627:0.02179563)1.000:0.06162726)0.797:0.01785889)1.000:0.04080183)1.000:0.07386703);
