# Supplementary material for: Trafficked Malayan pangolins contain viral pathogens of humans
Source: Nat Microbiol. 2022 Aug 2;7(8):1259–69. doi: 10.1038/s41564-022-01181-1 (PMC9352580; doi:10.1038/s41564-022-01181-1)
Supplement: Source Data Extended Data Fig. 3 — Phylogenetic tree files. [file 41564_2022_1181_MOESM11_ESM.zip › Source_Data_Extended_Data_Fig.3l.Phlebovirus-bayes.nwk.txt]

(Pangolin_phlebovirus_BIME1/P014T/pangolin/2018:0.002346963,Pangolin_phlebovirus_BIME1/P051T/pangolin/2018:0.002100626,((BBF90225_Kuriyama_virus/tick/Japan/2015:0.02396905,YP_009666332_Mukawa_virus/tick/Japan/2013:0.02317234)1.000:0.05708461,(((((((ABD51525.1_Rift_Valley_fever_virus/bat/Guinea/1984:0.003024071,YP_003848704_Rift_Valley_fever_virus/human/Egypt/1977:0.001837742)1.000:0.3400512,(QIM74075.1_Phenuiviridae_sp./rat/Thailand/2013:0.3191653,YP_009227127_Adana_virus/sandfly/Turkey/2012:0.3518006)1.000:0.06771596)0.994:0.04622036,API68884_Joa_virus/sandfly/Brazil/1979:0.3740989)0.987:0.04227239,((YP_004347993_Chandiru_virus/human/Brazil/1967:0.4452311,YP_009346036_Uriurana_virus/sandfly/Brazil/1985:0.4029815)1.000:0.06642151,YP_004382743_Sandfly_fever_Turkey_virus/human/Turkey/2008:0.5421213)0.767:0.02826649)1.000:0.07005124,YP_009346035_Tapara_virus/sandfly/Brazil/1983:0.4881854)0.883:0.04984697,YP_089669_Sandfly_fever_Naples_virus/sandfly/Italy/1993:0.5364525)1.000:0.2153024,((YP_009551639_Kaisodi_virus/tick/India/1957:0.841819,(((YP_009505327_Badu_phasivirus/mosquito/Australia/2003:0.3436577,YP_009505332_Phasi_Charoen-like_phasivirus/mosquito/Brazil/2012:0.4531241)1.000:1.381139,YP_009305000_Wuhan_Fly_Virus_1/fruit_fly/China/2013:1.294777)1.000:0.59765,YP_009305136_Wuhan_horsefly_Virus/horse_fly/China/2013:1.908624)1.000:0.5002637)1.000:0.2153664,((YP_009666941_Guertu_virus/tick/China/2013:0.05588746,YP_006504091_SFTS_virus_HB29/human/China/2010:0.06092446)1.000:0.1137346,YP_009047242_Heartland_virus/human/USA/2009:0.1971743)1.000:1.285182)1.000:0.5809588)1.000:0.4674095)1.000:0.09509492);
