# Supplementary material for: Trafficked Malayan pangolins contain viral pathogens of humans
Source: Nat Microbiol. 2022 Aug 2;7(8):1259–69. doi: 10.1038/s41564-022-01181-1 (PMC9352580; doi:10.1038/s41564-022-01181-1)
Supplement: Source Data Extended Data Fig. 3 — Phylogenetic tree files. [file 41564_2022_1181_MOESM11_ESM.zip › Source_Data_Extended_Data_Fig.3k.Protoparvovirus-bayes.nwk.txt]

(Pangolin_protoparvovirus/P170T/pangolin/2018:0.00128287,Pangolin_protoparvovirus/P179T/pangolin/2018:0.001286018,Pangolin_protoparvovirus/P186T/pangolin/2018:0.001275104,Pangolin_protoparvovirus/P191T/pangolin/2018:0.001282908,Pangolin_protoparvovirus/P213T/pangolin/2018:0.001285073,Pangolin_protoparvovirus/P214T/pangolin/2018:0.0012809,Pangolin_protoparvovirus/P215T/pangolin/2018:0.001279748,Pangolin_protoparvovirus/P216T/pangolin/2018:0.001276285,Pangolin_protoparvovirus/P221T/pangolin/2018:0.001272916,Pangolin_protoparvovirus/P224T/pangolin/2018:0.001286714,Pangolin_protoparvovirus/P227T/pangolin/2018:0.001272567,Pangolin_protoparvovirus/P229T/pangolin/2018:0.001256401,Pangolin_protoparvovirus/P230T/pangolin/2018:0.001282485,Pangolin_protoparvovirus/P234T/pangolin/2018:0.00127207,Pangolin_protoparvovirus/P251T/pangolin/2018:0.001287597,Pangolin_protoparvovirus/P108T/pangolin/2018:0.0012859,Pangolin_protoparvovirus/P110T/pangolin/2018:0.001270721,Pangolin_protoparvovirus/P193T/pangolin/2018:0.003086412,Pangolin_protoparvovirus/P125T/pangolin/2018:0.001276285,Pangolin_protoparvovirus/P146T/pangolin/2018:0.001268187,Pangolin_protoparvovirus/P151T/pangolin/2018:0.001285972,Pangolin_protoparvovirus/P160T/pangolin/2018:0.001274239,Pangolin_protoparvovirus/P051T/pangolin/2018:0.001281289,(AXI69734.1_Canine_parvovirus/Canine/China/17/2017:0.001299881,(AXI69365.1_Canine_parvovirus/Canine/China/05/2016:0.001969159,((NP_041244.1_Minute_virus_of_mice/rat/USA/1986:0.3800422,(YP_009507380.1_Primate_protoparvovirus_1/human/Burkina_Faso/2009:0.4543216,YP_009186841.1_Rat_bufavirus/rat/China/2014:0.2912853)1.000:0.851457)0.563:0.07205782,NP_757371.1_Porcine_parvovirus/swine/Canada/1993:0.2981177)1.000:0.235404)0.669:0.002884567)0.849:0.003086632);
