# Supplementary material for: Trafficked Malayan pangolins contain viral pathogens of humans
Source: Nat Microbiol. 2022 Aug 2;7(8):1259–69. doi: 10.1038/s41564-022-01181-1 (PMC9352580; doi:10.1038/s41564-022-01181-1)
Supplement: Source Data Extended Data Fig. 3 — Phylogenetic tree files. [file 41564_2022_1181_MOESM11_ESM.zip › Source_Data_Extended_Data_Fig.3i.Respirovirus-bayes.nwk.txt]

(Pangolin_respirovirus/P021T/pangolin/2018:0.0003203002,(QRG26620.1_Pangolin_respirovirus/pangolin/China/2019:0.009006663,(NP_056879_Sendai_virus/mouse/Japan/1997:0.007664331,(NP_604442_Human_respirovirus_1/human/Washington/1964:0.07825391,(YP_009094450_Porcine_respirovirus_1/swine/China/2010:0.1443418,((YP_009179212_Caprine_parainfluenza_virus_3/goat/China/2013:0.07525783,(NP_037646_Bovine_parainfluenza_virus_3/cattle/USA/2000:0.03438128,NP_067153_Human_parainfluenza_virus_3/human/Japan/1990:0.06392397)1.000:0.03645202)1.000:0.2815674,(((YP_009094120_Tailam_virus/rat/China/2009:0.6347158,(NP_054697_Tupaia_paramyxovirus/tupaia/USA/2005:0.5531135,YP_009091988_Feline_morbillivirus/feline/Japan/2013:0.7889662)1.000:0.1223771)1.000:0.1305797,(YP_009091839_Bat_Paramyxovirus/bat/Ghana/2009:0.5559994,(NP_112028_Nipah_virus/human/USA/2001:0.06353534,NP_047113_Hendra_virus/human/Australia/1998:0.07415767)1.000:0.4121444)1.000:0.2422713)1.000:0.3819329,(((YP_009094034_Sosuga_virus/human/Uganda/2012:0.4261141,NP_665871_Tioman_virus/bat/Malaysia/2002:0.4879513)1.000:0.1741354,((YP_009505447_Bat_Paramyxovirus/bat/Congo/2009:0.3183238,NP_598406_Human_parainfluenza_virus_2:0.469064)1.000:0.1168735,YP_008378665_Human_parainfluenza_virus_4a/human/Japan/2010:0.5568743)1.000:0.1583231)1.000:0.4372726,YP_009094073_Avian_paramyxovirus/penguin/Falkland_Islands/2007:1.387271)1.000:1.467288)1.000:0.7419933)1.000:0.2575114)1.000:0.1028746)1.000:0.07232893)1.000:0.008340061)1.000:0.0119969,(Pangolin_respirovirus/P030T/pangolin/2018:0.0007838195,Pangolin_respirovirus/P040T/pangolin/2018:0.0003278781,Pangolin_respirovirus/P045T/pangolin/2018:0.0003204924)0.999:0.0007784466);
