# Supplementary material for: Trafficked Malayan pangolins contain viral pathogens of humans
Source: Nat Microbiol. 2022 Aug 2;7(8):1259–69. doi: 10.1038/s41564-022-01181-1 (PMC9352580; doi:10.1038/s41564-022-01181-1)
Supplement: Source Data Extended Data Fig. 3 — Phylogenetic tree files. [file 41564_2022_1181_MOESM11_ESM.zip › Source_Data_Extended_Data_Fig.3e.Rotavirus_A-bayes.nwk.txt]

(Pangolin_rotavirus_A/P027T/pangolin/2018:0.0001701726,Pangolin_rotavirus_A/P029T/pangolin/2018:0.0001711189,Pangolin_rotavirus_A/P022T/pangolin/2018:0.0001734932,Pangolin_rotavirus_A/P030T/pangolin/2018:0.0004220278,Pangolin_rotavirus_A/P035T/pangolin/2018:0.0004173221,((Pangolin_rotavirus_A/P224T/pangolin/2018:0.0001715567,Pangolin_rotavirus_A/P251T/pangolin/2018:0.0001866368)1.000:0.01353119,((((((((LC328188.1_Rotavirus_A/human/Japan/1986:0.0001721056,LC328188.1_Rotavirus_A/human/Japan/1986_2:0.0001761463)1.000:0.03112694,((((MT364857.1_Rotavirus_A/dog/Thailand/2017:0.006986626,(MT364846.1_Rotavirus_A/dog/Thailand/2017:0.0001739708,MT364846.1_Rotavirus_A/dog/Tailand/2017:0.0001752514)1.000:0.004411979)1.000:0.01506142,(KJ412882.1_Rotavirus_A/human/Paraguay/2009:0.001671032,JN706445.1_Rotavirus_A/human/Thailand/2008:0.004452021)1.000:0.01337457)1.000:0.005857029,((MK272895.1_Rotavirus_A/human/Brazil/2003:0.002651366,KF907277.1_Rotavirus_A/human/Brazil/2010:0.005988292)0.998:0.001958569,KR262149.1_Rotavirus_A/human/South_Korea/2014:0.00732454)1.000:0.007040777)1.000:0.01428539,HQ661112.1_Rotavirus_A/human/Italy/1997:0.02877994)0.849:0.006101314)1.000:0.04164577,((KJ020891.1_Rotavirus_A/bat/China/2013:0.04824534,EF583010.1_Rotavirus_A/Unknown/Unknown/2002:0.02934011)1.000:0.04408558,(JX036365.1_Equine_Rotavirus_A/horse/Argentina/2008:0.000172055,JX036365.1_Equine_rotavirusA/horse/Argentina/2008:0.0001745858)1.000:0.05747257)1.000:0.01646915,((MN433617.1_Rotavirus_A/bat/Bulgaria/2008:0.0004221354,KM214456.1_Bat_rotavirus/bat/Bulgaria/2008:0.0002359954)1.000:0.02190878,MT815938.1_Bat_rotavirus/bat/Switzerland/2019:0.02198645)1.000:0.05078948,(JQ423902.1_Lapine_rotavirus/lapine/China/1992:0.0001629912,JQ423902.1_Lapine_rotavirus/lapine/China/1992_2:0.0001626223)1.000:0.07915113)1.000:0.04925756,(JX946159.1_Rotavirus_A/human/China/2006:0.02030244,KX814945.1_Rotavirus_A/bat/China/2015:0.07809631)1.000:0.08438719)0.592:0.007355242,(((EU708945.1_Feline_rotavirus/cat/Australia/1984:0.0001707203,EU708945.1_Feline_rotavirus/cat/Australia/1984_2:0.0001730325)1.000:0.02187075,(EU708934.1_Canine_rotavirus/dog/USA/1979:0.004069773,EU708912.1_Canine_rotavirus/dog/USA/1980:0.006654366)1.000:0.01146412)0.658:0.002950764,HQ661134.1_Rotavirus_A/dog/Italy/1995:0.01625934)1.000:0.1065822)1.000:0.04844216,KU243547.1_Rotavirus_G3/human/China/2013:0.1494138)1.000:0.05045356,(KC960619.1_Rotavirus_A/bat/China/2011:0.02509587,KF690125_Rotavirus_A/human/Australia/2012:0.02522308)1.000:0.1195683)0.997:0.0400168,(KJ879448.1_Rotavirus_A/rat/Germany/2011:0.2317729,((MH285826.1_Bat_rotavirus/bat/Kenya/2015:0.2610945,((((MN106138.1_Human_rotavirus/human/China/2019:0.0285552,KX778548_Rotavirus_A/human/China/2016:0.04003017)1.000:0.03010267,(((KF726036_Human_rotavirus_A/human/China/2008:0.0260612,KM393170_Porcine_rotavirus_A/piglet/India/2002:0.03455348)1.000:0.02345492,MK597971_Rotavirus_A/pig/China/2018:0.02783529)1.000:0.03301695,MH910074_Porcine_rotavirus_A/pig/China/2017:0.05439863)1.000:0.02578025)0.971:0.016781,(LC433807_Rotavirus_A/human/Nepal/2008:0.09385015,JQ309138_Equine_rotavirus_A/horse/UK/1975:0.073795,((KU739906_Human_rotavirus_A/human/Taiwan/2015:0.05680278,KU739903_Porcine_rotavirus_A/pig/Taiwan/2015:0.04172793)1.000:0.05605906,(MN556667.1_Porcine_rotavirus_A/Sus_scrofa/France/2019:0.08618659,(MF940587_Bovine_rotavirus/bovine/Korea/2006:0.02374731,KJ870900_Rotavirus_A/human/Congo/2008:0.05785983)1.000:0.06382129)0.998:0.05082916)0.677:0.02010894)0.734:0.04996293)0.732:0.03229031,KY053144_Simian_rotavirus_A/monkey/Saint_Kitts_and_Nevis/2015:0.1090356)1.000:0.4377393)0.934:0.07497028,((((((DQ146693.1_Rotavirus_A/human/Philippines/1987:0.04371069,MN058746.1_Human_rotavirus_A/human/Korea/2017:0.04474567)0.991:0.01582725,(KY426809.1_Rotavirus_A/roe_deer/Slovenia/2015:0.0334935,EF554148.1_Rotavirus_A/sheep/Spain/2002:0.03314653)1.000:0.01927158)1.000:0.06745365,((KX655438.1_Rotavirus_A/human/Uganda/2013:0.05236968,KJ753357_Rotavirus_A/human/South_Africa/2003:0.048907)1.000:0.0208025,(MK250424_Bovine_rotavirus_A/yak/China/2017:0.04478131,MK606439_Rotavirus_A/murine/China/2018:0.04032193)1.000:0.03409975)1.000:0.0595443)1.000:0.04832839,JQ345489.1_Equine_rotavirus/equine/South_Africa/2006:0.100729)0.998:0.03021687,(MN067455.1_Rotavirus_A/calf/Morocco/2012:0.01860954,AB374143.1_Bovine_rotavirus/cattle/Japan/2008:0.0332329)0.998:0.02790838)1.000:0.1975825,(KF577838_Rotavirus_A/goat/Argentina/2011:0.02411663,FJ347122_Rotavirus_A/guanaco/Argentina/1998:0.008622096)1.000:0.267244)1.000:0.1704106)1.000:0.1160883)1.000:0.1126594)1.000:0.1516016)0.774:0.002786839);
