# Supplementary material for: Trafficked Malayan pangolins contain viral pathogens of humans
Source: Nat Microbiol. 2022 Aug 2;7(8):1259–69. doi: 10.1038/s41564-022-01181-1 (PMC9352580; doi:10.1038/s41564-022-01181-1)
Supplement: Source Data Extended Data Fig. 3 — Phylogenetic tree files. [file 41564_2022_1181_MOESM11_ESM.zip › Source_Data_Extended_Data_Fig.3h.Shanbavirus-bayes.nwk.txt]

(MZ218061_Bat_picornavirus/bat/Denmark/2014:2.480978,((((((KJ641699_Bat_picornavirus/bat/China/2011:0.002166513,KJ641687_Bat_picornavirus/bat/China/2012:0.00551717)1.000:0.2665081,KJ641694_Bat_picornavirus/bat/China/2010:0.2707784)0.876:0.04615287,KJ641693_Bat_picornavirus/bat/China/2013:0.2172311)1.000:0.1660072,KJ641696_Bat_picornavirus/bat/China/2013:0.2098376)0.999:0.1186765,(KJ641685_Bat_picornavirus/bat/China/2010:0.2625414,KJ641697_Bat_picornavirus/bat/China/2013:0.1097055)1.000:0.291105)1.000:0.5901362,MN602325_Bat_picornavirus/bat/Italy/2017:1.375904)1.000:0.6632333,(((KJ641698_Shanbavirus_A/bat/China/2011:0.001605861,NC_038961_Shanbavirus_A/bat/China/2011:0.001600156)1.000:0.3154898,(Pangolin_shanbavirus_BIME1/P226T/2018:0.00161873,Pangolin_shanbavirus_BIME1/P251T/2018:0.001646066)1.000:0.3966394)1.000:0.3439943,(MW249015_Bat_picornavirus/bat/Peru/2016:0.2235281,MW249017_Bat_picornavirus/bat/Peru/2016:0.3539823)0.993:0.1894827)1.000:1.081855);
