# Supplementary material for: Trafficked Malayan pangolins contain viral pathogens of humans
Source: Nat Microbiol. 2022 Aug 2;7(8):1259–69. doi: 10.1038/s41564-022-01181-1 (PMC9352580; doi:10.1038/s41564-022-01181-1)
Supplement: Source Data Extended Data Fig. 4 — Phylogenetic tree files. [file 41564_2022_1181_MOESM12_ESM.zip]

Archive with 12 entries (12 files):
- Source_Data_Extended_Data_Fig.4_Hunni_seg_2A_Align.fasta.treefile.txt
- Source_Data_Extended_Data_Fig.4_Hunni_seg_2B_Align.fasta.treefile.txt
- Source_Data_Extended_Data_Fig.4_Hunni_seg_2C_Align.fasta.treefile.txt
- Source_Data_Extended_Data_Fig.4_Hunni_seg_3A_Align.fasta.treefile.txt
- Source_Data_Extended_Data_Fig.4_Hunni_seg_3B_Align.fasta.treefile.txt
- Source_Data_Extended_Data_Fig.4_Hunni_seg_3C_Align.fasta.treefile.txt
- Source_Data_Extended_Data_Fig.4_Hunni_seg_3D_Align.fasta.treefile.txt
- Source_Data_Extended_Data_Fig.4_Hunni_seg_VP1_Align.fasta.treefile.txt
- Source_Data_Extended_Data_Fig.4_Hunni_seg_VP2_Align.fasta.treefile.txt
- Source_Data_Extended_Data_Fig.4_Hunni_seg_VP3_Align.fasta.treefile.txt
- Source_Data_Extended_Data_Fig.4_Hunni_seg_VP4_Align.fasta.treefile.txt
- Source_Data_Extended_Data_Fig.4_hunnivirus_complete_nt_align_phy_phyml_tree.txt
