# Supplementary material for: Trafficked Malayan pangolins contain viral pathogens of humans
Source: Nat Microbiol. 2022 Aug 2;7(8):1259–69. doi: 10.1038/s41564-022-01181-1 (PMC9352580; doi:10.1038/s41564-022-01181-1)
Supplement: Source Data Extended Data Fig. 4 — Phylogenetic tree files. [file 41564_2022_1181_MOESM12_ESM.zip › Source_Data_Extended_Data_Fig.4_Hunni_seg_2B_Align.fasta.treefile.txt]

#NEXUS
begin taxa;
	dimensions ntax=18;
	taxlabels
	'HM153767_Ovine_hungarovirus_OHUV1/sheep/Hungary/2009_-_2B_translation'[&NewName="Ovine hungarovirus OHUV1/sheep/Hungary/2009",NewName_V1="HM153767 Ovine hungarovirus OHUV1/sheep/Hungary/2009"]
	'KT944212_Hunnivirus_83GR/RAT106/_rat/Viet_Nam/2012_-_2B_translation'[&NewName="Hunnivirus 83GR/RAT106/rat/Viet Nam/2012",NewName_V1="KT944212 Hunnivirus 83GR/RAT106/rat/Viet Nam/2012"]
	'KT944213_Hunnivirus_83GR/RAT130/rat/Viet_Nam/2012_-_2B_translation'[&NewName="Hunnivirus 83GR/RAT130/rat/Viet Nam/2012",NewName_V1="KT944213 Hunnivirus 83GR/RAT130/rat/Viet Nam/2012"]
	'KT944214__Hunnivirus_05VZ/rat/Viet_Nam/2013_-_2B_translation'[&NewName="Hunnivirus 05VZ/rat/Viet Nam/2013",NewName_V1="KT944214  Hunnivirus 05VZ/rat/Viet Nam/2013"]
	'KX156157_Picornaviridae_sp./rodent/China/2015_-_2B_translation'[&NewName="Picornaviridae sp./rodent/China/2015",NewName_V1="KX156157 Picornaviridae sp./rodent/China/2015"]
	'MF352413_Niviventer_confucianus_hunnivirus/rat/China/2012_-_2B_translation'[&NewName="Niviventer confucianus hunnivirus/rat/China/2012",NewName_V1="MF352413 Niviventer confucianus hunnivirus/rat/China/2012"]
	'MF352430_Rattus_tanezumi_hunnivirus/rat/China/2012_-_2B_translation'[&NewName="Rattus tanezumi hunnivirus/rat/China/2012",NewName_V1="MF352430 Rattus tanezumi hunnivirus/rat/China/2012"]
	'MF953886_Feline_hunnivirus/cat/China/2017_-_2B_translation'[&NewName="Feline hunnivirus/cat/China/2017",NewName_V1="MF953886 Feline hunnivirus/cat/China/2017"]
	'MW417242_Norway_rat_hunnivirus/rat/China/2017_-_2B_translation'[&NewName="Norway rat hunnivirus/rat/China/2017",NewName_V1="MW417242 Norway rat hunnivirus/rat/China/2017"]
	'NC_018668_Bovine_hungarovirus_1/BHUV1/cattle/Hungary/2008_-_2B_translation'[&NewName="Bovine hungarovirus 1/cattle/Hungary/2008",NewName_V1="NC_018668 Bovine hungarovirus 1/cattle/Hungary/2008"]
	'NC_025675_Norway_rat_hunnivirus/NYC-E21/rat/USA/2012_-_2B_translation'[&NewName="Norway rat hunnivirus/rat/USA/2012",NewName_V1="NC_025675 Norway rat hunnivirus/rat/USA/2012"]
	'Pangolin_hunnivirus_BIME1/P031T/pangolin/2018_-_2B_translation'[&NewName="Pangolin hunnivirus BIME1/P031T/2018",!color=#67a4dc,NewName_V1="Pangolin hunnivirus BIME1/P031T/2018"]
	'Pangolin_hunnivirus_BIME1/P032T/pangolin/2018_-_2B_translation'[&NewName="Pangolin hunnivirus BIME1/P032T/2018",!color=#67a4dc,NewName_V1="Pangolin hunnivirus BIME1/P032T/2018"]
	'Pangolin_hunnivirus_BIME2/P035T/pangolin/2018_-_2B_translation'[&NewName="Pangolin hunnivirus BIME2/P035T/2018",!color=#67a4dc,NewName_V1="Pangolin hunnivirus BIME2/P035T/2018"]
	'Pangolin_hunnivirus_BIME2/P044T/pangolin/2018_-_2B_translation'[&NewName="Pangolin hunnivirus BIME2/P044T/2018",!color=#67a4dc,NewName_V1="Pangolin hunnivirus BIME2/P044T/2018"]
	'Pangolin_hunnivirus_BIME4/P022T/pangolin/2018_-_2B_translation'[&NewName="Pangolin hunnivirus BIME4/P022T/2018",!color=#67a4dc,NewName_V1="Pangolin hunnivirus BIME4/P022T/2018"]
	'Pangolin_hunnivirus_BIME5/P031T/pangolin/2018_-_2B_translation'[&NewName="Pangolin hunnivirus BIME5/P031T/2018",!color=#67a4dc,NewName_V1="Pangolin hunnivirus BIME5/P031T/2018"]
	'Pangolin_hunnivirus_BIME5/P032T/pangolin/2018_-_2B_translation'[&NewName="Pangolin hunnivirus BIME5/P032T/2018",!color=#67a4dc,NewName_V1="Pangolin hunnivirus BIME5/P032T/2018"]
;
end;

begin trees;
	tree tree_1 = [&R] ('Pangolin_hunnivirus_BIME1/P031T/pangolin/2018_-_2B_translation':1.0E-6,'Pangolin_hunnivirus_BIME1/P032T/pangolin/2018_-_2B_translation':1.0E-6,(((('Pangolin_hunnivirus_BIME2/P035T/pangolin/2018_-_2B_translation':1.0E-6,'Pangolin_hunnivirus_BIME2/P044T/pangolin/2018_-_2B_translation':1.0E-6)[&label=100]:0.097135,((((('KT944214__Hunnivirus_05VZ/rat/Viet_Nam/2013_-_2B_translation':0.03097,'MF352430_Rattus_tanezumi_hunnivirus/rat/China/2012_-_2B_translation':0.043666)[&label=59]:0.031311,(('MW417242_Norway_rat_hunnivirus/rat/China/2017_-_2B_translation':0.025935,'NC_025675_Norway_rat_hunnivirus/NYC-E21/rat/USA/2012_-_2B_translation':0.018332)[&label=100]:0.19129,'MF953886_Feline_hunnivirus/cat/China/2017_-_2B_translation':0.317219)[&label=49]:0.044024)[&label=40]:0.025039,('KT944212_Hunnivirus_83GR/RAT106/_rat/Viet_Nam/2012_-_2B_translation':1.0E-6,'KT944213_Hunnivirus_83GR/RAT130/rat/Viet_Nam/2012_-_2B_translation':1.0E-6)[&label=100]:0.06729)[&label=100]:0.29165,('MF352413_Niviventer_confucianus_hunnivirus/rat/China/2012_-_2B_translation':0.088816,'KX156157_Picornaviridae_sp./rodent/China/2015_-_2B_translation':2.0E-6)[&label=100]:0.270032)[&label=100]:0.274284,('NC_018668_Bovine_hungarovirus_1/BHUV1/cattle/Hungary/2008_-_2B_translation':0.295258,'HM153767_Ovine_hungarovirus_OHUV1/sheep/Hungary/2009_-_2B_translation':0.228503)[&label=56]:0.135914)[&label=100]:0.586729)[&label=31]:0.044752,('Pangolin_hunnivirus_BIME5/P031T/pangolin/2018_-_2B_translation':1.0E-6,'Pangolin_hunnivirus_BIME5/P032T/pangolin/2018_-_2B_translation':1.0E-6)[&label=100]:0.250439)[&label=45]:0.038614,'Pangolin_hunnivirus_BIME4/P022T/pangolin/2018_-_2B_translation':0.125813)[&label=100]:0.08561);
end;

begin figtree;
	set appearance.backgroundColorAttribute="Default";
	set appearance.backgroundColour=#ffffff;
	set appearance.branchColorAttribute="User selection";
	set appearance.branchColorGradient=false;
	set appearance.branchLineWidth=1.0;
	set appearance.branchMinLineWidth=0.0;
	set appearance.branchWidthAttribute="Fixed";
	set appearance.foregroundColour=#000000;
	set appearance.hilightingGradient=false;
	set appearance.selectionColour=#2d3680;
	set branchLabels.colorAttribute="User selection";
	set branchLabels.displayAttribute="Branch times";
	set branchLabels.fontName="sansserif";
	set branchLabels.fontSize=8;
	set branchLabels.fontStyle=0;
	set branchLabels.isShown=false;
	set branchLabels.significantDigits=4;
	set layout.expansion=0;
	set layout.layoutType="RECTILINEAR";
	set layout.zoom=0;
	set legend.attribute="label";
	set legend.fontSize=10.0;
	set legend.isShown=false;
	set legend.significantDigits=4;
	set nodeBars.barWidth=4.0;
	set nodeBars.displayAttribute=null;
	set nodeBars.isShown=false;
	set nodeLabels.colorAttribute="User selection";
	set nodeLabels.displayAttribute="label";
	set nodeLabels.fontName="sansserif";
	set nodeLabels.fontSize=8;
	set nodeLabels.fontStyle=0;
	set nodeLabels.isShown=true;
	set nodeLabels.significantDigits=4;
	set nodeShapeExternal.colourAttribute="User selection";
	set nodeShapeExternal.isShown=false;
	set nodeShapeExternal.minSize=10.0;
	set nodeShapeExternal.scaleType=Width;
	set nodeShapeExternal.shapeType=Circle;
	set nodeShapeExternal.size=4.0;
	set nodeShapeExternal.sizeAttribute="Fixed";
	set nodeShapeInternal.colourAttribute="User selection";
	set nodeShapeInternal.isShown=false;
	set nodeShapeInternal.minSize=10.0;
	set nodeShapeInternal.scaleType=Width;
	set nodeShapeInternal.shapeType=Circle;
	set nodeShapeInternal.size=4.0;
	set nodeShapeInternal.sizeAttribute="Fixed";
	set polarLayout.alignTipLabels=false;
	set polarLayout.angularRange=0;
	set polarLayout.rootAngle=0;
	set polarLayout.rootLength=100;
	set polarLayout.showRoot=true;
	set radialLayout.spread=0.0;
	set rectilinearLayout.alignTipLabels=false;
	set rectilinearLayout.curvature=0;
	set rectilinearLayout.rootLength=100;
	set scale.offsetAge=0.0;
	set scale.rootAge=1.0;
	set scale.scaleFactor=1.0;
	set scale.scaleRoot=false;
	set scaleAxis.automaticScale=true;
	set scaleAxis.fontSize=8.0;
	set scaleAxis.isShown=false;
	set scaleAxis.lineWidth=1.0;
	set scaleAxis.majorTicks=1.0;
	set scaleAxis.minorTicks=0.5;
	set scaleAxis.origin=0.0;
	set scaleAxis.reverseAxis=false;
	set scaleAxis.showGrid=true;
	set scaleBar.automaticScale=true;
	set scaleBar.fontSize=10.0;
	set scaleBar.isShown=true;
	set scaleBar.lineWidth=1.0;
	set scaleBar.scaleRange=0.0;
	set tipLabels.colorAttribute="User selection";
	set tipLabels.displayAttribute="NewName";
	set tipLabels.fontName="sansserif";
	set tipLabels.fontSize=10;
	set tipLabels.fontStyle=0;
	set tipLabels.isShown=true;
	set tipLabels.significantDigits=4;
	set trees.order=true;
	set trees.orderType="increasing";
	set trees.rooting=true;
	set trees.rootingType="Midpoint";
	set trees.transform=false;
	set trees.transformType="cladogram";
end;
