# Supplementary material for: Trafficked Malayan pangolins contain viral pathogens of humans
Source: Nat Microbiol. 2022 Aug 2;7(8):1259–69. doi: 10.1038/s41564-022-01181-1 (PMC9352580; doi:10.1038/s41564-022-01181-1)
Supplement: Source Data Extended Data Fig. 5 — Phylogenetic tree files. [file 41564_2022_1181_MOESM13_ESM.zip]

Archive with 2 entries (2 files):
- Source_Data_Extended_Data_Fig.5a.Pestivirus_RdRp_Align.fasta.treefile.txt
- Source_Data_Extended_Data_Fig.5b.copiparvovirus_capsid_align_phy_phyml_tree.txt
