# Supplementary material for: Trafficked Malayan pangolins contain viral pathogens of humans
Source: Nat Microbiol. 2022 Aug 2;7(8):1259–69. doi: 10.1038/s41564-022-01181-1 (PMC9352580; doi:10.1038/s41564-022-01181-1)
Supplement: Source Data Extended Data Fig. 5 — Phylogenetic tree files. [file 41564_2022_1181_MOESM13_ESM.zip › Source_Data_Extended_Data_Fig.5a.Pestivirus_RdRp_Align.fasta.treefile.txt]

#NEXUS
begin taxa;
	dimensions ntax=51;
	taxlabels
	MK636874[&clearname_V1="MK636874 Dongyang pangolin virus/tick/China/2018",clearname_V2="Dongyang pangolin virus/tick/China/2018",newname="MK636874 Dongyang pangolin virus/tick/China/2018",!color=#af947b]
	MK636875[&clearname_V1="MK636875 Dongyang pangolin virus/China/2018",clearname_V2="Dongyang pangolin virus/China/2018",newname="MK636875 Dongyang pangolin virus/pangolin/China/2018",!color=#68a2da]
	NC_001461[&clearname_V1="NC_001461 Bovine viral diarrhea virus 1/cattle/Germany/2001",clearname_V2="Bovine viral diarrhea virus 1/cattle/Germany/2001",newname="NC_001461 Bovine viral diarrhea virus 1/cattle/Germany/2001",!color=#66a266]
	NC_002657[&clearname_V1="NC_002657 Classical swine fever virus/swine/Germany/2003",clearname_V2="Classical swine fever virus/swine/Germany/2003",newname="NC_002657 Classical swine fever virus/swine/Germany/2003",!color=#66a266]
	NC_003678[&clearname_V1="NC_003678 Pestivirus giraffe-1 H138/giraffe/Germany/1999",clearname_V2="Pestivirus giraffe-1 H138/giraffe/Germany/1999",newname="NC_003678 Pestivirus giraffe-1 H138/giraffe/Germany/1999",!color=#66a266]
	NC_003679[&clearname_V1="NC_003679 Border disease virus/sheep/Germany/1994",clearname_V2="Border disease virus/sheep/Germany/1994",newname="NC_003679 Border disease virus/sheep/Germany/1994",!color=#66a266]
	NC_012812[&clearname_V1="NC_012812 Bovine viral diarrhea virus 3/cattle/Thailand/2004",clearname_V2="Bovine viral diarrhea virus 3/cattle/Thailand/2004",newname="NC_012812 Bovine viral diarrhea virus 3/cattle/Thailand/2004",!color=#66a266]
	NC_018713[&clearname_V1="NC_018713 Aydin-like pestivirus/sheep/Turkey/2004",clearname_V2="Aydin-like pestivirus/sheep/Turkey/2004",newname="NC_018713 Aydin-like pestivirus/sheep/Turkey/2004",!color=#66a266]
	NC_023176[&clearname_V1="NC_023176 Porcine pestivirus/swine/Australia/2006",clearname_V2="Porcine pestivirus/swine/Australia/2006",newname="NC_023176 Porcine pestivirus/swine/Australia/2006",!color=#66a266]
	NC_024018[&clearname_V1="NC_024018 Pronghorn antelope pestivirus/sheep/USA/2001",clearname_V2="Pronghorn antelope pestivirus/sheep/USA/2001",newname="NC_024018 Pronghorn antelope pestivirus/sheep/USA/2001",!color=#66a266]
	NC_035432[&clearname_V1="NC_035432 Linda virus/swine/Australia/2015",clearname_V2="Linda virus/swine/Australia/2015",newname="NC_035432 Linda virus/swine/Australia/2015",!color=#66a266]
	NC_039237[&clearname_V1="NC_039237 Bovine viral diarrhea virus 2/cattle/USA/1995",clearname_V2="Bovine viral diarrhea virus 2/cattle/USA/1995",newname="NC_039237 Bovine viral diarrhea virus 2/cattle/USA/1995",!color=#66a266]
	'Pangolin_pestivirus_BIME1/P019T/pangolin/2018__reversed_'[&clearname_V1="Pangolin pestivirus BIME1/P019T/2018",clearname_V2="Pangolin pestivirus BIME1/P019T/2018",newname="Pangolin pestivirus BIME1/P019T/pangolin/2018",!color=#68a2da]
	'Pangolin_pestivirus_BIME1/P143T/pangolin/2018__reversed_'[&clearname_V1="Pangolin pestivirus BIME1/P143T/2018",clearname_V2="Pangolin pestivirus BIME1/P143T/2018",newname="Pangolin pestivirus BIME1/P143T/pangolin/2018",!color=#68a2da]
	'Pangolin_pestivirus_BIME1/P182T/pangolin/2018'[&clearname_V1="Pangolin pestivirus BIME1/P182T/2018",clearname_V2="Pangolin pestivirus BIME1/P182T/2018",newname="Pangolin pestivirus BIME1/P182T/pangolin/2018",!color=#68a2da]
	'Pangolin_pestivirus_BIME1/P186T/pangolin/2018'[&clearname_V1="Pangolin pestivirus BIME1/P186T/2018",clearname_V2="Pangolin pestivirus BIME1/P186T/2018",newname="Pangolin pestivirus BIME1/P186T/pangolin/2018",!color=#68a2da]
	'Pangolin_pestivirus_BIME1/P202T/pangolin/2018'[&clearname_V1="Pangolin pestivirus BIME1/P202T/2018",clearname_V2="Pangolin pestivirus BIME1/P202T/2018",newname="Pangolin pestivirus BIME1/P202T/pangolin/2018",!color=#68a2da]
	'Pangolin_pestivirus_BIME1/P218T/pangolin/2018'[&clearname_V1="Pangolin pestivirus BIME1/P218T/2018",clearname_V2="Pangolin pestivirus BIME1/P218T/2018",newname="Pangolin pestivirus BIME1/P218T/pangolin/2018",!color=#68a2da]
	'Pangolin_pestivirus_BIME1/P229T/pangolin/2018__reversed_'[&clearname_V1="Pangolin pestivirus BIME1/P229T/2018",clearname_V2="Pangolin pestivirus BIME1/P229T/2018",newname="Pangolin pestivirus BIME1/P229T/pangolin/2018",!color=#68a2da]
	'Pangolin_pestivirus_BIME2/P022T/pangolin/2018__reversed_'[&clearname_V1="Pangolin pestivirus BIME2/P022T/2018",clearname_V2="Pangolin pestivirus BIME2/P022T/2018",newname="Pangolin pestivirus BIME2/P022T/pangolin/2018",!color=#68a2da]
	'Pangolin_pestivirus_BIME3/P019T/pangolin/2018'[&clearname_V1="Pangolin pestivirus BIME3/P019T/2018",clearname_V2="Pangolin pestivirus BIME3/P019T/2018",newname="Pangolin pestivirus BIME3/P019T/pangolin/2018",!color=#68a2da]
	'Pangolin_pestivirus_BIME3/P110T/pangolin/2018__reversed_'[&clearname_V1="Pangolin pestivirus BIME3/P110T/2018",clearname_V2="Pangolin pestivirus BIME3/P110T/2018",newname="Pangolin pestivirus BIME3/P110T/pangolin/2018",!color=#68a2da]
	'Pangolin_pestivirus_BIME3/P115T/pangolin/2018__reversed_'[&clearname_V1="Pangolin pestivirus BIME3/P115T/2018",clearname_V2="Pangolin pestivirus BIME3/P115T/2018",newname="Pangolin pestivirus BIME3/P115T/pangolin/2018",!color=#68a2da]
	'Pangolin_pestivirus_BIME3/P121T/pangolin/2018'[&clearname_V1="Pangolin pestivirus BIME3/P121T/2018",clearname_V2="Pangolin pestivirus BIME3/P121T/2018",newname="Pangolin pestivirus BIME3/P121T/pangolin/2018",!color=#68a2da]
	'Pangolin_pestivirus_BIME3/P142T/pangolin/2018__reversed_'[&clearname_V1="Pangolin pestivirus BIME3/P142T/2018",clearname_V2="Pangolin pestivirus BIME3/P142T/2018",newname="Pangolin pestivirus BIME3/P142T/pangolin/2018",!color=#68a2da]
	'Pangolin_pestivirus_BIME4/P035T/pangolin/2018__reversed_'[&clearname_V1="Pangolin pestivirus BIME4/P035T/2018",clearname_V2="Pangolin pestivirus BIME4/P035T/2018",newname="Pangolin pestivirus BIME4/P035T/pangolin/2018",!color=#68a2da]
	'Pangolin_pestivirus_BIME5/P131T/pangolin/2018'[&clearname_V1="Pangolin pestivirus BIME5/P131T/2018",clearname_V2="Pangolin pestivirus BIME5/P131T/2018",newname="Pangolin pestivirus BIME5/P131T/pangolin/2018",!color=#68a2da]
	'Pangolin_pestivirus_BIME5/P141T/pangolin/2018'[&clearname_V1="Pangolin pestivirus BIME5/P141T/2018",clearname_V2="Pangolin pestivirus BIME5/P141T/2018",newname="Pangolin pestivirus BIME5/P141T/pangolin/2018",!color=#68a2da]
	'Pangolin_pestivirus_BIME6/P141T/pangolin/2018'[&clearname_V1="Pangolin pestivirus BIME6/P141T/2018",clearname_V2="Pangolin pestivirus BIME6/P141T/2018",newname="Pangolin pestivirus BIME6/P141T/pangolin/2018",!color=#68a2da]
	'Pangolin_pestivirus_BIME6/P226T/pangolin/2018__reversed_'[&clearname_V1="Pangolin pestivirus BIME6/P226T/2018",clearname_V2="Pangolin pestivirus BIME6/P226T/2018",newname="Pangolin pestivirus BIME6/P226T/pangolin/2018",!color=#68a2da]
	'Pangolin_pestivirus_BIME7/P022T/pangolin/2018'[&clearname_V1="Pangolin pestivirus BIME7/P022T/2018",clearname_V2="Pangolin pestivirus BIME7/P022T/2018",newname="Pangolin pestivirus BIME7/P022T/pangolin/2018",!color=#68a2da]
	'Pangolin_pestivirus_BIME7/P023T/pangolin/2018__reversed_'[&clearname_V1="Pangolin pestivirus BIME7/P023T/2018",clearname_V2="Pangolin pestivirus BIME7/P023T/2018",newname="Pangolin pestivirus BIME7/P023T/pangolin/2018",!color=#68a2da]
	'Pangolin_pestivirus_BIME7/P027T/pangolin/2018'[&clearname_V1="Pangolin pestivirus BIME7/P027T/2018",clearname_V2="Pangolin pestivirus BIME7/P027T/2018",newname="Pangolin pestivirus BIME7/P027T/pangolin/2018",!color=#68a2da]
	'Pangolin_pestivirus_BIME8/P179T/pangolin/2018__reversed_'[&clearname_V1="Pangolin pestivirus BIME8/P179T/2018",clearname_V2="Pangolin pestivirus BIME8/P179T/2018",newname="Pangolin pestivirus BIME8/P179T/pangolin/2018",!color=#68a2da]
	'Pangolin_pestivirus_BIME9/P014T/pangolin/2018'[&clearname_V1="Pangolin pestivirus BIME9/P014T/2018",clearname_V2="Pangolin pestivirus BIME9/P014T/2018",newname="Pangolin pestivirus BIME9/P014T/pangolin/2018",!color=#68a2da]
	'Pangolin_pestivirus_BIME9/P022T/pangolin/2018'[&clearname_V1="Pangolin pestivirus BIME9/P022T/2018",clearname_V2="Pangolin pestivirus BIME9/P022T/2018",newname="Pangolin pestivirus BIME9/P022T/pangolin/2018",!color=#68a2da]
	'Pangolin_pestivirus_BIME9/P025T/pangolin/2018'[&clearname_V1="Pangolin pestivirus BIME9/P025T/2018",clearname_V2="Pangolin pestivirus BIME9/P025T/2018",newname="Pangolin pestivirus BIME9/P025T/pangolin/2018",!color=#68a2da]
	'Pangolin_pestivirus_BIME9/P030T/pangolin/2018__reversed_'[&clearname_V1="Pangolin pestivirus BIME9/P030T/2018",clearname_V2="Pangolin pestivirus BIME9/P030T/2018",newname="Pangolin pestivirus BIME9/P030T/pangolin/2018",!color=#68a2da]
	'Pangolin_pestivirus_BIME9/P101T/pangolin/2018'[&clearname_V1="Pangolin pestivirus BIME9/P101T/2018",clearname_V2="Pangolin pestivirus BIME9/P101T/2018",newname="Pangolin pestivirus BIME9/P101T/pangolin/2018",!color=#68a2da]
	'Pangolin_pestivirus_BIME9/P105T/pangolin/2018__reversed_'[&clearname_V1="Pangolin pestivirus BIME9/P105T/2018",clearname_V2="Pangolin pestivirus BIME9/P105T/2018",newname="Pangolin pestivirus BIME9/P105T/pangolin/2018",!color=#68a2da]
	'Pangolin_pestivirus_BIME9/P151T/pangolin/2018__reversed_'[&clearname_V1="Pangolin pestivirus BIME9/P151T/2018",clearname_V2="Pangolin pestivirus BIME9/P151T/2018",newname="Pangolin pestivirus BIME9/P151T/pangolin/2018",!color=#68a2da]
	'Pangolin_pestivirus_BIME9/P168T/pangolin/2018'[&clearname_V1="Pangolin pestivirus BIME9/P168T/2018",clearname_V2="Pangolin pestivirus BIME9/P168T/2018",newname="Pangolin pestivirus BIME9/P168T/pangolin/2018",!color=#68a2da]
	'Pangolin_pestivirus_BIME9/P170T/pangolin/2018__reversed_'[&clearname_V1="Pangolin pestivirus BIME9/P170T/2018",clearname_V2="Pangolin pestivirus BIME9/P170T/2018",newname="Pangolin pestivirus BIME9/P170T/pangolin/2018",!color=#68a2da]
	'Pangolin_pestivirus_BIME9/P177T/pangolin/2018'[&clearname_V1="Pangolin pestivirus BIME9/P177T/2018",clearname_V2="Pangolin pestivirus BIME9/P177T/2018",newname="Pangolin pestivirus BIME9/P177T/pangolin/2018",!color=#68a2da]
	'Pangolin_pestivirus_BIME9/P188T/pangolin/2018__reversed_'[&clearname_V1="Pangolin pestivirus BIME9/P188T/2018",clearname_V2="Pangolin pestivirus BIME9/P188T/2018",newname="Pangolin pestivirus BIME9/P188T/pangolin/2018",!color=#68a2da]
	'Pangolin_pestivirus_BIME9/P191T/pangolin/2018__reversed_'[&clearname_V1="Pangolin pestivirus BIME9/P191T/2018",clearname_V2="Pangolin pestivirus BIME9/P191T/2018",newname="Pangolin pestivirus BIME9/P191T/pangolin/2018",!color=#68a2da]
	'Pangolin_pestivirus_BIME9/P195T/pangolin/2018__reversed_'[&clearname_V1="Pangolin pestivirus BIME9/P195T/2018",clearname_V2="Pangolin pestivirus BIME9/P195T/2018",newname="Pangolin pestivirus BIME9/P195T/pangolin/2018",!color=#68a2da]
	'Pangolin_pestivirus_BIME9/P196T/pangolin/2018'[&clearname_V1="Pangolin pestivirus BIME9/P196T/2018",clearname_V2="Pangolin pestivirus BIME9/P196T/2018",newname="Pangolin pestivirus BIME9/P196T/pangolin/2018",!color=#68a2da]
	'Pangolin_pestivirus_BIME9/P212T/pangolin/2018'[&clearname_V1="Pangolin pestivirus BIME9/P212T/2018",clearname_V2="Pangolin pestivirus BIME9/P212T/2018",newname="Pangolin pestivirus BIME9/P212T/pangolin/2018",!color=#68a2da]
	'Pangolin_pestivirus_BIME9/P214T/pangolin/2018__reversed_'[&clearname_V1="Pangolin pestivirus BIME9/P214T/2018",clearname_V2="Pangolin pestivirus BIME9/P214T/2018",newname="Pangolin pestivirus BIME9/P214T/pangolin/2018",!color=#68a2da]
	'Pangolin_pestivirus_BIME9/P232T/pangolin/2018'[&clearname_V1="Pangolin pestivirus BIME9/P232T/2018",clearname_V2="Pangolin pestivirus BIME9/P232T/2018",newname="Pangolin pestivirus BIME9/P232T/pangolin/2018",!color=#68a2da]
;
end;
begin trees;
	tree tree_1 = [&R] (MK636874:0.006848,MK636875:0.007539,((((((((((((NC_001461:0.371997,NC_039237:0.436988)[&label=100]:0.164241,NC_012812:0.465553)[&label=30]:0.055976,NC_003678:0.456605)[&label=69]:0.061551,((NC_002657:0.32187,NC_018713:0.307149)[&label=88]:0.081235,NC_003679:0.335416)[&label=100]:0.156038)[&label=100]:0.452177,NC_024018:0.992908)[&label=100]:0.608685,(NC_023176:0.53658,NC_03543…
end;
begin figtree;
	set appearance.backgroundColorAttribute="Default";
	set appearance.backgroundColour=#ffffff;
	set appearance.branchColorAttribute="User selection";
	set appearance.branchColorGradient=false;
	set appearance.branchLineWidth=0.8;
	set appearance.branchMinLineWidth=0.0;
	set appearance.branchWidthAttribute="Fixed";
	set appearance.foregroundColour=#000000;
	set appearance.hilightingGradient=false;
	set appearance.selectionColour=#2d3680;
	set branchLabels.colorAttribute="User selection";
	set branchLabels.displayAttribute="Branch times";
	set branchLabels.fontName="sansserif";
	set branchLabels.fontSize=8;
	set branchLabels.fontStyle=0;
	set branchLabels.isShown=false;
	set branchLabels.significantDigits=4;
	set layout.expansion=0;
	set layout.layoutType="RECTILINEAR";
	set layout.zoom=0;
	set legend.attribute="label";
	set legend.fontSize=10.0;
	set legend.isShown=false;
	set legend.significantDigits=4;
	set nodeBars.barWidth=4.0;
	set nodeBars.displayAttribute=null;
	set nodeBars.isShown=false;
	set nodeLabels.colorAttribute="User selection";
	set nodeLabels.displayAttribute="label";
	set nodeLabels.fontName="sansserif";
	set nodeLabels.fontSize=9;
	set nodeLabels.fontStyle=0;
	set nodeLabels.isShown=true;
	set nodeLabels.significantDigits=4;
	set nodeShapeExternal.colourAttribute="User selection";
	set nodeShapeExternal.isShown=false;
	set nodeShapeExternal.minSize=10.0;
	set nodeShapeExternal.scaleType=Width;
	set nodeShapeExternal.shapeType=Circle;
	set nodeShapeExternal.size=4.0;
	set nodeShapeExternal.sizeAttribute="Fixed";
	set nodeShapeInternal.colourAttribute="User selection";
	set nodeShapeInternal.isShown=false;
	set nodeShapeInternal.minSize=10.0;
	set nodeShapeInternal.scaleType=Width;
	set nodeShapeInternal.shapeType=Circle;
	set nodeShapeInternal.size=4.0;
	set nodeShapeInternal.sizeAttribute="Fixed";
	set polarLayout.alignTipLabels=false;
	set polarLayout.angularRange=0;
	set polarLayout.rootAngle=0;
	set polarLayout.rootLength=100;
	set polarLayout.showRoot=true;
	set radialLayout.spread=0.0;
	set rectilinearLayout.alignTipLabels=true;
	set rectilinearLayout.curvature=0;
	set rectilinearLayout.rootLength=100;
	set scale.offsetAge=0.0;
	set scale.rootAge=1.0;
	set scale.scaleFactor=1.0;
	set scale.scaleRoot=false;
	set scaleAxis.automaticScale=true;
	set scaleAxis.fontSize=8.0;
	set scaleAxis.isShown=false;
	set scaleAxis.lineWidth=1.0;
	set scaleAxis.majorTicks=1.0;
	set scaleAxis.minorTicks=0.5;
	set scaleAxis.origin=0.0;
	set scaleAxis.reverseAxis=false;
	set scaleAxis.showGrid=true;
	set scaleBar.automaticScale=true;
	set scaleBar.fontSize=10.0;
	set scaleBar.isShown=true;
	set scaleBar.lineWidth=1.0;
	set scaleBar.scaleRange=0.0;
	set tipLabels.colorAttribute="User selection";
	set tipLabels.displayAttribute="clearname_V2";
	set tipLabels.fontName="sansserif";
	set tipLabels.fontSize=11;
	set tipLabels.fontStyle=0;
	set tipLabels.isShown=true;
	set tipLabels.significantDigits=4;
	set trees.order=true;
	set trees.orderType="increasing";
	set trees.rooting=true;
	set trees.rootingType="Midpoint";
	set trees.transform=false;
	set trees.transformType="cladogram";
end;
