# Supplementary material for: Trafficked Malayan pangolins contain viral pathogens of humans
Source: Nat Microbiol. 2022 Aug 2;7(8):1259–69. doi: 10.1038/s41564-022-01181-1 (PMC9352580; doi:10.1038/s41564-022-01181-1)
Supplement: Source Data Extended Data Fig. 5 — Phylogenetic tree files. [file 41564_2022_1181_MOESM13_ESM.zip › Source_Data_Extended_Data_Fig.5b.copiparvovirus_capsid_align_phy_phyml_tree.txt]

#NEXUS
begin taxa;
	dimensions ntax=12;
	taxlabels
	'B1/P171T/p'[&NewName="Pangolin copiparvovirus BIME1/P171T/pangolin/2018",clearName="Pangolin copiparvovirus BIME1/P171T/2018",!color=#6197d3]
	'B1/P206T/p'[&NewName="Pangolin copiparvovirus BIME1/P206T/pangolin/2018",clearName="Pangolin copiparvovirus BIME1/P206T/2018",!color=#6197d3]
	'B2/P187T/p'[&NewName="Pangolin copiparvovirus BIME2/P187T/pangolin/2018",!color=#6197d3]
	'B2/P192T/p'[&NewName="Pangolin copiparvovirus BIME2/P192T/pangolin/2018",!color=#6197d3]
	'B2/P220T/p'[&NewName="Pangolin copiparvovirus BIME2/P220T/pangolin/2018",!color=#6197d3]
	'B2/P229T/p'[&NewName="Pangolin copiparvovirus BIME2/P229T/pangolin/2018",!color=#6197d3]
	KR902500_H[&NewName="Horse parvovirus CSF/horse/USA/2014",clearName="KR902500 Horse parvovirus CSF/horse/USA/2014",!color=#66a266]
	MN615703_B[&NewName="Bovine copiparvovirus 3/bovine/Germany/2019",clearName="MN615703 Bovine copiparvovirus 3/bovine/Germany/2019",!color=#66a266]
	NC_006259_[&NewName="Bovine parvovirus 2/cattle/USA/2018",clearName="NC_006259 Bovine parvovirus 2/cattle/USA/2018",!color=#66a266]
	NC_014665_[&NewName="Porcine parvovirus 4/swine/USA/2006",clearName="NC_014665 Porcine parvovirus 4/swine/USA/2006",!color=#66a266]
	NC_023860_[&NewName="Porcine parvovirus 6/swine/China/2012",clearName="NC_023860 Porcine parvovirus 6/swine/China/2012",!color=#66a266]
	NC_055518_[&NewName="Roe deer copiparvovirus/tick/Belgium/2019",clearName="NC_055518 Roe deer copiparvovirus/tick/Belgium/2019",!color=#af947b]
;
end;

begin trees;
	tree tree_1 = [&R] (((((((MN615703_B:0.425437,NC_006259_:0.388767)[&label=76]:0.093673,NC_055518_:0.579564)[&label=99]:0.170791,KR902500_H:0.610622)[&label=100]:0.326986,(NC_014665_:0.414127,NC_023860_:0.576001)[&label=99]:0.122843)[&label=100]:0.453225,('B1/P171T/p':0.019387,'B1/P206T/p':0.005139)[&label=100]:0.096634)[&label=100]:0.122151,('B2/P187T/p':0.0,'B2/P192T/p':0.0)[&label=100]:0.005971)[&label=96]:0.005575,'B2/P220T/p':0.003748,'B2/P229T/p':0.004133);
end;

begin figtree;
	set appearance.backgroundColorAttribute="Default";
	set appearance.backgroundColour=#ffffff;
	set appearance.branchColorAttribute="User selection";
	set appearance.branchColorGradient=false;
	set appearance.branchLineWidth=1.0;
	set appearance.branchMinLineWidth=0.0;
	set appearance.branchWidthAttribute="Fixed";
	set appearance.foregroundColour=#000000;
	set appearance.hilightingGradient=false;
	set appearance.selectionColour=#2d3680;
	set branchLabels.colorAttribute="User selection";
	set branchLabels.displayAttribute="Branch times";
	set branchLabels.fontName="sansserif";
	set branchLabels.fontSize=8;
	set branchLabels.fontStyle=0;
	set branchLabels.isShown=false;
	set branchLabels.significantDigits=4;
	set layout.expansion=0;
	set layout.layoutType="RECTILINEAR";
	set layout.zoom=0;
	set legend.attribute="label";
	set legend.fontSize=10.0;
	set legend.isShown=false;
	set legend.significantDigits=4;
	set nodeBars.barWidth=4.0;
	set nodeBars.displayAttribute=null;
	set nodeBars.isShown=false;
	set nodeLabels.colorAttribute="User selection";
	set nodeLabels.displayAttribute="label";
	set nodeLabels.fontName="sansserif";
	set nodeLabels.fontSize=10;
	set nodeLabels.fontStyle=0;
	set nodeLabels.isShown=true;
	set nodeLabels.significantDigits=2;
	set nodeShapeExternal.colourAttribute="User selection";
	set nodeShapeExternal.isShown=false;
	set nodeShapeExternal.minSize=10.0;
	set nodeShapeExternal.scaleType=Width;
	set nodeShapeExternal.shapeType=Circle;
	set nodeShapeExternal.size=4.0;
	set nodeShapeExternal.sizeAttribute="Fixed";
	set nodeShapeInternal.colourAttribute="User selection";
	set nodeShapeInternal.isShown=false;
	set nodeShapeInternal.minSize=10.0;
	set nodeShapeInternal.scaleType=Width;
	set nodeShapeInternal.shapeType=Circle;
	set nodeShapeInternal.size=4.0;
	set nodeShapeInternal.sizeAttribute="Fixed";
	set polarLayout.alignTipLabels=false;
	set polarLayout.angularRange=0;
	set polarLayout.rootAngle=0;
	set polarLayout.rootLength=100;
	set polarLayout.showRoot=true;
	set radialLayout.spread=0.0;
	set rectilinearLayout.alignTipLabels=true;
	set rectilinearLayout.curvature=0;
	set rectilinearLayout.rootLength=100;
	set scale.offsetAge=0.0;
	set scale.rootAge=1.0;
	set scale.scaleFactor=1.0;
	set scale.scaleRoot=false;
	set scaleAxis.automaticScale=true;
	set scaleAxis.fontSize=8.0;
	set scaleAxis.isShown=false;
	set scaleAxis.lineWidth=1.0;
	set scaleAxis.majorTicks=1.0;
	set scaleAxis.minorTicks=0.5;
	set scaleAxis.origin=0.0;
	set scaleAxis.reverseAxis=false;
	set scaleAxis.showGrid=true;
	set scaleBar.automaticScale=true;
	set scaleBar.fontSize=10.0;
	set scaleBar.isShown=true;
	set scaleBar.lineWidth=1.0;
	set scaleBar.scaleRange=0.0;
	set tipLabels.colorAttribute="User selection";
	set tipLabels.displayAttribute="NewName";
	set tipLabels.fontName="sansserif";
	set tipLabels.fontSize=10;
	set tipLabels.fontStyle=0;
	set tipLabels.isShown=true;
	set tipLabels.significantDigits=4;
	set trees.order=true;
	set trees.orderType="increasing";
	set trees.rooting=true;
	set trees.rootingType="Midpoint";
	set trees.transform=false;
	set trees.transformType="cladogram";
end;
